# Supplementary material for: Epigenome-Wide Comparative Study Reveals Key Differences Between Mixed Connective Tissue Disease and Related Systemic Autoimmune Diseases
Source: Front Immunol. 2019 Aug 7;10:1880. doi: 10.3389/fimmu.2019.01880 (PMC6693476; doi:10.3389/fimmu.2019.01880)
Supplement: Supplementary file 1 [file Table_1.XLSX]

## Sheet: TableS1
Supplementary Table 1 | Study sample characteristics
	discovery sample (EPIC)					replication sample (450K)
	MCTD	SLE	SjS	RA	SSc	MCTD	SLE	SjS	RA	SSc
N	286	489	461	472	432	124	179	171	169	230
cases	31	234	206	217	177	21	76	68	66	127
females	217	404	383	356	340	97	152	145	132	187
cases & females	29	216	195	168	152	16	71	64	51	106
age(sd) in cases	51.2(14.5)	46.9(14.4)	58.9(12.9)	59.8(11.9)	59.2(13.2)	53.2(15.1)	45.8(12.1)	58.1(11.2)	55.4(12.9)	58.2(12.1)
age(sd) in ctrl	46.4(12.8)	46.4(12.8)	46.4(12.8)	46.4(12.8)	46.4(12.8)	44.8(14.3)	44.8(14.3)	44.8(14.3)	44.8(14.3)	44.8(14.3)
antimalarials	13	163	72	38	21	7	53	26	9	7
immunosuppresive	9	86	36	157	51	11	22	9	49	20
biologicals	1	0	0	94	2	2	0	0	32	5
steroids	12	120	45	96	41	9	43	11	32	31
antibiotics	0	4	8	0	6	1	0	1	1	5

## Sheet: TableS2.EWAS
Supplementary Table 2 | MCTD-associated differential methylation results in the replication sample and in after treatment adjustment
				DNAm levels		discovery sample (EPIC)		replication sample (450K)		discovery sample (EPIC) treatment adjustment
cpg	chr	position	gene	MCTD	CTRL	ß	P	ß	P	ß	P
cg13452062	1	79088559	IFI44L	0.351009	0.859209	-0.51062	2.03751e-54	NA	NA	-0.606352	1.66406e-45
cg22930808	3	122281881	PARP9;DTX3L	0.380388	0.71784	-0.330116	1.4046e-42	-0.255362	6.01434e-13	-0.376148	2.26263e-32
cg24678928	4	169240829	DDX60	0.580025	0.82422	-0.243107	7.75357e-42	NA	NA	-0.276835	7.26044e-33
cg05696877	1	79088769	IFI44L	0.292056	0.691162	-0.400554	1.13556e-41	-0.298142	3.10779e-12	-0.470219	2.35793e-32
cg06188083	10	91093005	IFIT3	0.346467	0.554235	-0.252096	8.57656e-40	-0.177827	7.37503e-11	-0.265004	1.34905e-25
cg08122652	3	122281939	PARP9;DTX3L	0.564492	0.815463	-0.262362	4.43178e-38	-0.211405	1.23203e-14	-0.297369	3.81355e-28
cg07815522	3	122282157	PARP9;DTX3L	0.444196	0.724797	-0.287869	5.8816e-38	NA	NA	-0.349632	3.73024e-32
cg21549285	21	42799141	MX1	0.43491	0.788384	-0.363761	1.02556e-37	-0.309942	1.52877e-14	-0.444139	3.48184e-31
cg00959259	3	122281975	PARP9;DTX3L	0.318772	0.590835	-0.260096	2.40088e-37	-0.244414	1.04885e-15	-0.30093	8.20291e-28
cg22862003	21	42797588	MX1	0.405453	0.644682	-0.235695	1.53849e-36	-0.170268	5.12888e-11	-0.27801	6.13318e-29
cg03607951	1	79085586	IFI44L	0.255277	0.536525	-0.254939	2.49201e-34	-0.186278	2.82092e-10	-0.29278	2.85111e-26
cg01028142	2	7004578	CMPK2	0.684906	0.870787	-0.187895	3.65343e-34	-0.142096	1.05475e-11	-0.20671	7.64919e-24
cg26312951	21	42797847	MX1	0.205369	0.374791	-0.183136	1.60143e-33	-0.166159	1.22051e-11	-0.207174	2.86935e-24
cg03038262	11	315262	IFITM1	0.41026	0.5162	-0.154039	9.58491e-33	-0.116349	8.50439e-12	-0.1982	6.24009e-30
cg05552874	10	91153143	IFIT1	0.406551	0.670581	-0.239295	1.83443e-32	-0.168864	6.14773e-11	-0.291749	1.20396e-26
cg06562969	13	43567153	EPSTI1	0.488733	0.62584	-0.173607	3.47839e-32	NA	NA	-0.202043	5.35915e-25
cg07839457	16	57023022	NLRC5	0.261893	0.492635	-0.239536	6.44887e-31	-0.150906	4.42462e-07	-0.279688	3.58578e-22
cg25998594	14	24632095	IRF9	0.780282	0.870912	-0.105728	6.68279e-31	NA	NA	-0.125649	3.42792e-24
cg05883128	4	169239131	DDX60	0.366853	0.495933	-0.160251	1.87313e-30	-0.126584	1.89709e-10	-0.191146	6.62319e-24
cg23570810	11	315102	IFITM1	0.449016	0.601551	-0.189315	1.98528e-30	-0.162335	1.19151e-12	-0.244733	4.91184e-27
cg06981309	3	146260954	PLSCR1	0.257148	0.457041	-0.171525	8.04056e-30	-0.138247	1.30382e-10	-0.212836	4.53096e-25
cg13155430	21	42795929	MX1	0.750783	0.895046	-0.148509	3.46245e-29	NA	NA	-0.164786	2.98564e-20
cg21995613	8	144106922		0.654277	0.74562	-0.123272	1.22377e-28	NA	NA	-0.131961	5.54994e-18
cg13304609	1	79085162	IFI44L	0.732879	0.851496	-0.118904	4.48715e-28	-0.128636	8.12428e-09	-0.133903	3.56754e-20
cg14595557	2	7006786	CMPK2	0.288556	0.424709	-0.112688	1.18927e-27	NA	NA	-0.1339	4.00216e-21
cg10959651	2	7018020	RSAD2	0.141926	0.263136	-0.120912	1.30197e-26	-0.0769569	5.96295e-09	-0.153168	8.68857e-23
cg05475649	15	45007015	B2M	0.425939	0.528757	-0.151276	1.3624e-26	NA	NA	-0.172689	5.98987e-19
cg08888522	2	163172908	IFIH1	0.731047	0.866326	-0.130262	4.44756e-26	NA	NA	-0.158681	3.45196e-22
cg04880620	12	113415945	OAS2	0.457359	0.511568	-0.0722614	4.04475e-25	NA	NA	-0.0945138	4.16226e-22
cg27537252	15	45006400	B2M	0.323739	0.479635	-0.198729	1.34636e-24	NA	NA	-0.237187	2.07367e-18
cg08926253	11	614761	IRF7	0.465072	0.601056	-0.133768	3.86601e-24	-0.0996017	5.94718e-10	-0.151862	2.69997e-17
cg06033320	8	66750110	PDE7A	0.552284	0.666862	-0.158188	1.17541e-23	NA	NA	-0.203277	1.30579e-20
cg04268125	1	154579384	ADAR	0.381779	0.555758	-0.200366	2.04352e-23	NA	NA	-0.245131	1.93948e-18
cg14293575	22	18635460	USP18	0.709029	0.847087	-0.150279	2.15828e-23	-0.100508	9.92603e-07	-0.179722	9.08947e-18
cg19371652	12	113415883	OAS2	0.21292	0.29057	-0.0892068	5.52188e-23	-0.0667473	1.90646e-07	-0.100966	1.72237e-15
cg24298610	21	42796936	MX1	0.777073	0.85804	-0.0839023	6.82955e-23	NA	NA	-0.104441	5.93305e-19
cg06708931	8	144103857		0.812358	0.891995	-0.0862698	7.02915e-23	NA	NA	-0.101592	1.38334e-17
cg01190666	20	62204908	PRIC285	0.422846	0.540861	-0.0908795	1.37837e-22	-0.0677447	1.39596e-08	-0.115265	3.04138e-19
cg17114584	11	613792	IRF7	0.49402	0.572838	-0.140965	1.7123e-22	-0.0829698	3.11873e-06	-0.109234	2.96755e-08
cg12037516	11	614954	IRF7	0.836106	0.913299	-0.0707583	2.31566e-22	NA	NA	-0.0977078	2.33188e-22
cg08818207	6	32820355	TAP1	0.352302	0.431996	-0.106155	3.88463e-22	-0.0725278	2.13896e-05	-0.121105	1.91158e-15
cg14864167	8	66751182	PDE7A	0.470353	0.636979	-0.192321	1.63084e-21	-0.156147	8.22391e-08	-0.277203	1.53168e-23
cg14943355	12	3980704	PARP11	0.390306	0.563549	-0.175518	1.95332e-21	NA	NA	-0.214125	4.72799e-16
cg11702942	8	144102584	LY6E;LY6E	0.682935	0.753268	-0.0830728	2.44719e-21	-0.0654389	1.78421e-09	-0.0855217	1.32238e-12
cg12906975	8	144105259		0.854088	0.911037	-0.0571966	2.49585e-21	-0.0365958	1.6678e-08	-0.0640777	3.74739e-15
cg10549986	2	7018153	RSAD2	0.0675102	0.166561	-0.102951	8.33875e-21	-0.0774782	8.17929e-10	-0.141351	3.24687e-19
cg07362849	19	17516901	BISPR;BST2;MVB12A	0.0896215	0.161212	-0.0749566	1.24085e-20	NA	NA	-0.0875433	1.56971e-14
cg22016995	11	614787	IRF7	0.864847	0.959948	-0.0902123	1.43329e-20	-0.0426779	8.07995e-05	-0.116111	3.2409e-18
cg03753191	13	43566902	EPSTI1	0.067237	0.120048	-0.060855	1.45535e-20	-0.0468418	4.01349e-07	-0.0657704	1.81934e-12
cg25984164	1	174844560	RABGAP1L	0.636271	0.769641	-0.132102	2.27631e-20	NA	NA	-0.172012	2.73591e-17
cg26882438	3	122399120	PARP14	0.46216	0.59407	-0.1356	2.63235e-20	NA	NA	-0.163795	4.30548e-15
cg01079652	1	79118191	IFI44	0.727773	0.856265	-0.132098	7.59533e-20	-0.0898808	7.42197e-05	-0.149606	7.87561e-15
cg23831685	1	174844547	RABGAP1L	0.658025	0.774212	-0.127209	8.26391e-20	NA	NA	-0.167657	4.27692e-17
cg10552523	11	313478	IFITM1	0.269009	0.346877	-0.107059	3.10419e-19	-0.0871453	7.8768e-08	-0.123606	5.12074e-13
cg11016993	17	25959419	LGALS9	0.174836	0.278218	-0.0654931	4.47547e-19	NA	NA	-0.0685984	1.44729e-11
cg09948374	1	174844517	RABGAP1L	0.614905	0.761546	-0.138338	6.30581e-19	NA	NA	-0.174126	6.78198e-15
cg16400320	8	144105210		0.827386	0.881619	-0.0560632	8.26575e-19	-0.0461457	2.89449e-08	-0.0678013	2.53261e-14
cg21979287	15	45007854	B2M	0.328675	0.386469	-0.0921653	9.6312e-19	NA	NA	-0.110226	6.35257e-14
cg16785077	21	42791867	MX1	0.774531	0.836482	-0.0571522	1.01692e-18	-0.0362768	0.000136508	-0.0645385	3.07867e-12
cg24103563	11	5645324	TRIM34;TRIM6-TRIM34	0.801017	0.851542	-0.0630382	1.41041e-18	NA	NA	-0.0686868	6.60909e-12
cg01553433	19	17515486	BISPR;BST2;MVB12A	0.105651	0.194828	-0.0756396	1.95693e-18	NA	NA	-0.0862879	5.99906e-12
cg16987437	2	231282895	SP100	0.587343	0.680514	-0.110681	7.26885e-18	NA	NA	-0.128533	1.44497e-12
cg26505274	12	121474114	OASL	0.781471	0.680714	0.119379	8.87973e-18	NA	NA	0.136286	1.318e-11
cg12877361	12	113356935	OAS1	0.851514	0.782904	0.0579494	1.28053e-17	NA	NA	0.077723	2.17908e-15
cg01971407	11	313624	IFITM1	0.45357	0.519377	-0.0916557	1.43267e-17	-0.07053	2.94939e-08	-0.116706	4.91341e-14
cg12439472	13	43565399	EPSTI1	0.343404	0.628681	-0.292141	1.6304e-17	NA	NA	-0.338352	7.1142e-12
cg21686213	11	315118	IFITM1	0.624141	0.632275	-0.0634476	2.06463e-17	-0.0415878	6.08592e-06	-0.0653656	4.33169e-10
cg06650861	4	169238926	DDX60	0.808443	0.844826	-0.0513721	5.4635e-17	NA	NA	-0.0672403	4.86317e-15
cg14750551	3	122401343	PARP14	0.858569	0.895066	-0.039116	8.74837e-17	-0.0361062	1.88311e-05	-0.047373	1.97031e-13
cg12110437	8	144098888	LY6E;LOC100133669	0.312919	0.452972	-0.158945	1.18607e-16	-0.115079	4.07594e-05	-0.201507	4.36478e-13
cg06716655	1	154579727	ADAR	0.114887	0.206874	-0.0996909	1.28896e-16	NA	NA	-0.116694	2.93694e-11
cg20062691	1	949392	ISG15	0.632226	0.731285	-0.126808	5.14149e-16	-0.0818741	4.65378e-05	-0.147869	9.44153e-11
cg22485558	21	42797918	MX1	0.117474	0.171968	-0.0570306	5.81616e-16	NA	NA	-0.0726118	2.81643e-13
cg14951497	2	191875807	STAT1	0.8013	0.836065	-0.0579035	7.09141e-16	-0.0313181	4.95271e-05	-0.0674068	2.75094e-11
cg17986793	21	42797899	MX1	0.0997859	0.177312	-0.0755939	1.53277e-15	NA	NA	-0.0929054	1.50954e-11
cg05523603	22	50973101		0.605117	0.697791	-0.0834818	2.13698e-15	-0.0979586	4.41541e-07	-0.103057	1.62868e-11
cg04788999	1	949850	ISG15	0.685715	0.783639	-0.117426	2.66174e-15	-0.0562284	0.00698445	-0.126789	5.28102e-09
cg24603130	18	60253492	ZCCHC2	0.490264	0.370639	0.110668	4.05269e-15	NA	NA	0.148265	4.25129e-13
cg14392283	8	144103587	LY6E	0.887859	0.935822	-0.052614	4.37836e-15	-0.0257764	2.36565e-08	-0.0621254	4.38411e-11
cg03425812	15	45005363	B2M	0.409026	0.568447	-0.195938	6.10492e-15	NA	NA	-0.237764	4.9527e-11
cg22764925	22	24979964	GGT1	0.656718	0.747196	-0.0966463	6.57241e-15	-0.0395713	0.0167233	-0.136393	2.34825e-14
cg13849515	17	54969261	MIR3614;TRIM25	0.626543	0.528082	0.0738512	7.76696e-15	NA	NA	0.0815004	2.11409e-09
cg01264131	8	66749125	PDE7A	0.370751	0.418754	-0.0767088	9.90743e-15	NA	NA	-0.106745	2.43036e-14
cg09858955	2	58135951	VRK2	0.383928	0.526957	-0.137898	2.88349e-14	NA	NA	-0.14163	7.60646e-08
cg16411857	16	57023191	NLRC5	0.107073	0.180777	-0.0882586	3.10111e-14	-0.0581212	0.000182224	-0.0909103	9.11494e-08
cg17980508	1	79085713	IFI44L	0.153428	0.270274	-0.067562	3.54381e-14	-0.0254009	0.0277602	-0.0662809	2.0828e-07
cg23928123	10	91063132	IFIT2	0.473334	0.552525	-0.0730689	4.03242e-14	NA	NA	-0.105461	3.26456e-14
cg14617454	1	173640387	ANKRD45	0.871793	0.899374	-0.0286886	4.20402e-14	NA	NA	-0.0291073	4.78394e-08
cg12461141	11	5710654	TRIM22	0.280757	0.357117	-0.0731227	1.75335e-13	-0.0469972	0.00485228	-0.0847449	4.74082e-09
cg23540139	11	614521	IRF7	0.607342	0.646094	-0.0631745	1.80599e-13	NA	NA	-0.068641	1.80962e-08
cg12828896	15	45005365	B2M	0.3503	0.503672	-0.178104	2.69068e-13	NA	NA	-0.217095	8.24983e-10
cg04582010	11	313120	IFITM1	0.470403	0.537657	-0.0968677	2.77001e-13	-0.0977836	1.3915e-06	-0.134048	4.38304e-12
cg21433170	11	313408	IFITM1	0.447661	0.482714	-0.0613852	3.50532e-13	NA	NA	-0.081405	2.96091e-11
cg01082299	6	31431969	HCP5	0.509613	0.55916	-0.0911181	4.32698e-13	-0.0508652	0.000204917	-0.129729	5.23369e-13
cg10734665	15	26107410	ATP10A	0.180464	0.240926	-0.0674377	4.69177e-13	-0.0694393	2.08543e-06	-0.0791561	6.61372e-09
cg11029522	4	89377508	HERC5	0.31903	0.373987	-0.0707836	5.13704e-13	NA	NA	-0.0659325	3.1534e-06
cg08099136	6	32811251	PSMB8	0.290218	0.355724	-0.0852575	5.38524e-13	-0.0796195	6.99907e-07	-0.0993972	9.82081e-09
cg09053843	4	89379007	HERC5	0.220222	0.303168	-0.0753398	7.59057e-13	NA	NA	-0.0957931	5.65591e-10
cg16526047	1	949893	ISG15	0.48125	0.561486	-0.0995255	9.31175e-13	-0.0559703	0.00492962	-0.0924143	5.80923e-06
cg04927537	17	76976091	LGALS3BP	0.40511	0.502558	-0.115223	9.85293e-13	-0.048112	0.00682319	-0.124904	5.60386e-08
cg13130398	1	174844397	RABGAP1L	0.788745	0.871318	-0.0733323	1.27954e-12	-0.0533345	0.000296717	-0.0873845	3.70002e-09
cg03848588	9	32525008	DDX58	0.866842	0.894806	-0.0284234	1.85768e-12	-0.0209665	0.00125614	-0.0358369	7.43836e-10
cg00598235	4	17580680	LAP3	0.731427	0.776819	-0.0474773	2.05568e-12	-0.0390836	2.70119e-05	-0.0612052	6.02124e-10
cg25429619	1	174846521	RABGAP1L	0.517298	0.636636	-0.102322	2.0941e-12	NA	NA	-0.143679	1.71979e-11
cg03306641	11	5645703	TRIM6-TRIM34	0.677302	0.725927	-0.0681582	2.26432e-12	-0.0553617	0.00023358	-0.0937715	6.61696e-11
cg00458211	1	79111320	IFI44L	0.773818	0.815493	-0.0383408	2.40951e-12	-0.0307143	0.0186064	-0.044316	3.3744e-08
cg23352030	20	62198469	PRIC285	0.747183	0.649927	0.09623	2.54112e-12	0.083634	1.67121e-05	0.115788	8.82446e-09
cg07253769	12	113447342	OAS2;OAS2	0.785022	0.72379	0.0593622	4.20682e-12	0.0368556	0.00312398	0.0835399	3.94229e-11
cg03811829	1	949449	ISG15	0.750909	0.82543	-0.0905522	5.05456e-12	-0.0650455	0.000253089	-0.110435	1.0837e-08
cg23891909	15	26107382	ATP10A	0.12574	0.178557	-0.0559404	5.52312e-12	NA	NA	-0.0726083	1.67202e-09
cg13755924	21	42791937	MX1	0.625644	0.701536	-0.0746127	5.73641e-12	NA	NA	-0.109737	2.26083e-12
cg11251971	5	139587026	CYSTM1	0.525186	0.603543	-0.0723281	9.58651e-12	NA	NA	-0.0761688	8.85974e-07
cg02215171	4	89379156	HERC5	0.316077	0.385507	-0.0632139	9.62907e-12	-0.033277	0.0109083	-0.0726331	8.70531e-08
cg15065340	3	195632915	TNK2	0.438224	0.545576	-0.104179	1.11714e-11	-0.0641116	7.42761e-05	-0.125955	1.05744e-08
cg02314339	10	91020653		0.638223	0.711106	-0.0589577	1.12958e-11	-0.0344842	0.00293102	-0.0707917	3.27254e-08
cg25178683	17	76976267	LGALS3BP	0.550041	0.606483	-0.0853159	1.78443e-11	-0.0547049	0.000529614	-0.0940751	1.20832e-07
cg00272009	3	122398855	PARP14	0.588119	0.675626	-0.0941638	1.90043e-11	NA	NA	-0.151629	1.70534e-13
cg11694510	11	313354	IFITM1	0.642172	0.647291	-0.0544325	2.10335e-11	-0.0483898	6.50822e-08	-0.0497866	2.5105e-05
cg12424383	1	27990967		0.818215	0.859226	-0.0319415	2.15363e-11	-0.032184	2.28844e-05	-0.0390961	1.17959e-08
cg26724018	11	5716255	TRIM22	0.284218	0.339748	-0.0797103	2.44398e-11	-0.0620966	3.88878e-05	-0.0768018	1.19537e-05
cg06168856	12	113346982	OAS1	0.591162	0.641172	-0.0711334	2.51697e-11	NA	NA	-0.0776311	2.57018e-07
cg18387107	12	3980774	PARP11	0.534823	0.61299	-0.0720333	3.87483e-11	NA	NA	-0.0910632	5.66653e-09
cg11187245	6	31323397	HLA-B	0.660652	0.708314	-0.0735621	5.73703e-11	-0.0579052	0.000537359	-0.0876887	1.14621e-07
cg23213327	2	7016509	RSAD2	0.293459	0.445453	-0.0831023	6.1794e-11	-0.0563946	9.60372e-06	-0.112969	1.60179e-09
cg14870271	17	76976010	LGALS3BP	0.323973	0.374984	-0.0675334	7.07482e-11	-0.0447748	0.000775367	-0.0628727	1.78977e-05
cg11829870	22	50988451	KLHDC7B	0.695671	0.742188	-0.0444595	8.48674e-11	-0.0428039	6.61793e-06	-0.0548936	5.65252e-08
cg03386675	1	154579713	ADAR	0.0985466	0.187253	-0.0790485	1.0941e-10	NA	NA	-0.102762	1.21874e-08
cg12013713	7	139760671	PARP12	0.657901	0.725177	-0.0744222	1.11144e-10	-0.0662844	4.52018e-07	-0.0620023	0.000205883
cg03879629	3	46152446		0.273304	0.405403	-0.103566	1.17699e-10	NA	NA	-0.105721	5.67397e-06
cg24511258	3	195634428	TNK2	0.266865	0.299881	-0.0466449	1.23337e-10	NA	NA	-0.0579418	2.40784e-08
cg09026253	11	313267	IFITM1	0.635323	0.654852	-0.065443	1.84735e-10	-0.0647026	4.75993e-09	-0.0944366	3.09961e-10
cg15346781	2	7017571	RSAD2	0.216634	0.295413	-0.0645363	1.91821e-10	-0.0625547	3.3189e-07	-0.0747263	4.12034e-07
cg02988397	15	45007647	B2M	0.66904	0.671435	-0.0554115	1.99531e-10	NA	NA	-0.0521944	1.48806e-05
cg23923934	6	31322914	HLA-B	0.58373	0.632329	-0.0883283	2.57605e-10	-0.0746566	3.77957e-05	-0.112946	3.64812e-08
cg25884651	4	169396337	DDX60L	0.741519	0.794703	-0.0473187	2.64315e-10	NA	NA	-0.054443	3.42526e-07
cg20566897	11	313527	IFITM1	0.420588	0.483919	-0.0933726	2.95543e-10	-0.0672907	1.16747e-05	-0.103144	2.47272e-06
cg11211792	1	949634	ISG15	0.732142	0.792433	-0.0726865	3.58762e-10	-0.0413859	0.00525742	-0.0870774	3.57427e-07
cg01309328	6	32811253	PSMB8	0.315995	0.367021	-0.0733792	3.70059e-10	-0.0693336	4.71365e-07	-0.0734412	1.5426e-05
cg01721555	3	122401300	PARP14	0.837436	0.8589	-0.0235885	3.79666e-10	-0.0227534	0.00398154	-0.0319083	6.46522e-09
cg16427501	8	145060083	PARP10	0.223035	0.27117	-0.0430316	5.25997e-10	NA	NA	-0.0525563	7.94551e-08
cg19789466	12	113344923	OAS1	0.0440222	0.0659196	-0.0187528	9.92179e-10	-0.0106803	0.0128643	-0.0211709	2.34334e-06
cg24833462	2	108670183		0.779417	0.81399	-0.0456253	1.03823e-09	NA	NA	-0.0619206	2.25602e-08
cg16514981	15	26098753	ATP10A	0.46972	0.523177	-0.0470203	1.18839e-09	NA	NA	-0.0543846	2.23444e-06
cg23892836	6	29692085	HLA-F	0.505686	0.568277	-0.0590327	1.41333e-09	-0.0508497	0.000251439	-0.0693936	1.31635e-06
cg17836612	17	76976357	LGALS3BP	0.657905	0.690409	-0.06214	1.56408e-09	-0.0288554	0.0161953	-0.0768407	2.46907e-07
cg23411470	11	4414204	TRIM21	0.830732	0.856844	-0.0310467	1.6232e-09	NA	NA	-0.0436052	8.71283e-09
cg00570504	2	7012523		0.375561	0.457999	-0.0586221	1.96175e-09	NA	NA	-0.0711532	7.54883e-07
cg02869235	12	124726864		0.55633	0.503801	0.0675349	2.21992e-09	0.0299873	0.0134604	0.0852376	3.71627e-07
cg25915295	11	130113771	ZBTB44	0.233992	0.333254	-0.0730426	2.25916e-09	NA	NA	-0.0899759	4.35621e-07
cg12379452	17	54987827	TRIM25	0.807892	0.846525	-0.0321406	2.53446e-09	-0.0151441	0.0327745	-0.0356192	5.78682e-06
cg26202327	2	233193151	DIS3L2	0.538788	0.580273	-0.0450319	2.91677e-09	NA	NA	-0.047265	1.58502e-05
cg10771443	2	7018855	RSAD2	0.105403	0.21146	-0.065095	3.18002e-09	NA	NA	-0.0973538	1.72969e-09
cg21425658	6	144672887	UTRN	0.0989825	0.121665	-0.0301227	3.28087e-09	NA	NA	-0.0352211	3.46251e-06
cg08084228	16	50700118		0.700053	0.759449	-0.0473283	4.02831e-09	NA	NA	-0.0498207	2.61459e-05
cg07596065	22	50984393		0.528675	0.568119	-0.0373449	4.09817e-09	-0.0446106	1.19655e-05	-0.0451514	1.34728e-06
cg14880222	1	79143979		0.707045	0.751293	-0.0438917	4.35114e-09	NA	NA	-0.0526845	1.58789e-06
cg07878065	18	2641871		0.0579495	0.0889135	-0.0330232	5.03312e-09	NA	NA	-0.026737	0.00125356
cg23533285	6	31322348	HLA-B	0.402616	0.432089	-0.0537716	5.17502e-09	-0.0496712	0.00147345	-0.0621626	3.05533e-06
cg07839313	19	17514600	BST2	0.472086	0.534824	-0.0503134	5.33051e-09	-0.0298575	0.0183861	-0.0538322	1.30287e-05
cg06064964	20	62199181	PRIC285	0.0590719	0.0371732	0.0221384	5.59329e-09	0.0156342	0.00581148	0.0267996	1.49033e-06
cg12331471	2	231282369	SP100	0.099807	0.155138	-0.0602468	5.76701e-09	NA	NA	-0.0948692	4.13427e-10
cg18686270	3	146258875	PLSCR1	0.813342	0.847812	-0.035773	5.85921e-09	-0.0349023	0.012833	-0.0476443	1.12938e-07
cg02608002	19	17515778	BST2;MVB12A;BISPR	0.0842526	0.142597	-0.0415075	5.91428e-09	NA	NA	-0.0455137	1.53282e-05
cg12557158	22	50984767		0.777948	0.81357	-0.0403987	7.03743e-09	NA	NA	-0.0370119	0.000252361
cg14333162	2	7016969	RSAD2	0.520449	0.592154	-0.0805021	1.03109e-08	NA	NA	-0.099177	1.93714e-06
cg23232773	6	31431902	HCP5	0.615908	0.636159	-0.0705967	1.11815e-08	-0.051519	9.40681e-05	-0.0854549	2.34274e-06
cg03587597	8	144105055		0.894405	0.910747	-0.017094	1.11912e-08	-0.0392412	2.90133e-06	-0.0231968	2.15353e-07
cg07123796	1	950971		0.471816	0.53272	-0.0535257	1.50089e-08	-0.0177291	0.0182518	-0.0373232	0.00642084
cg11622162	17	78237543	RNF213	0.129432	0.151314	-0.0292549	1.56715e-08	-0.0188549	0.00495002	-0.0360924	1.62672e-06
cg01095328	17	78238779	RNF213	0.678322	0.695863	-0.0478562	1.75865e-08	NA	NA	-0.0533371	2.00579e-05
cg15331332	6	29692111	HLA-F	0.567735	0.59694	-0.0639259	2.90667e-08	-0.0578079	5.39872e-05	-0.0529455	0.00178262
cg00287009	2	201273195	SPATS2L	0.644533	0.655725	-0.0385631	3.00448e-08	NA	NA	-0.0319731	0.00160069
cg11092793	10	18872138	NSUN6	0.601718	0.651394	-0.0500149	3.26219e-08	NA	NA	-0.0602636	7.47072e-06
cg16379091	11	315751		0.824782	0.840644	-0.0341134	3.31969e-08	-0.0221443	0.0139003	-0.0589442	1.12298e-10
cg03035167	2	201336269	SPATS2L	0.693343	0.62782	0.0423787	3.33942e-08	0.0367714	1.97195e-05	0.0570321	4.76144e-07
cg08293824	3	172313318		0.411064	0.453212	-0.0755962	4.09523e-08	NA	NA	-0.0683811	0.000779776
cg09837467	1	183523933		0.41807	0.41293	0.0561392	4.14471e-08	NA	NA	0.0582781	0.000107412
cg09379489	12	12224360	BCL2L14	0.618914	0.631424	-0.0544509	4.71611e-08	NA	NA	-0.0717013	1.37934e-06
cg22233512	17	55543388	MSI2	0.431711	0.42857	0.0597114	5.51517e-08	0.0286488	0.0544012	0.0611296	0.000186755
cg05009902	17	30456468		0.603436	0.655924	-0.0518906	5.90181e-08	NA	NA	-0.0600633	1.51099e-05
cg13575216	21	42815207	MX1	0.757499	0.804115	-0.0376845	5.93995e-08	NA	NA	-0.0605193	4.00162e-09
cg27529346	6	31322926	HLA-B	0.718489	0.728308	-0.0517212	6.03835e-08	-0.0274665	0.0266971	-0.0647679	5.18077e-06

## Sheet: TableS3.VarEWAS
Supplementary Table 3 | MCTD-associated variable methylation results in the discovery and in the replication sample
				DNA methyaltion variability		EPIC		450K
cpg	chr	position	gene	MCTD	CTRL	LevTest	P	LevTest	P
cg01028142	2	7004578	CMPK2	0.171542	0.0154744	223.806	1.03057e-37	30.0759	2.28473e-07
cg21549285	21	42799141	MX1	0.286785	0.0529711	217.925	5.42735e-37	21.3496	9.57213e-06
cg08122652	3	122281939	PARP9;DTX3L	0.213833	0.0332256	216.419	8.33288e-37	40.8385	3.15558e-09
cg24678928	4	169240829	DDX60	0.186165	0.0326948	195.774	3.39853e-34	NA	NA
cg07815522	3	122282157	PARP9;DTX3L	0.227413	0.0415343	192.366	9.40275e-34	NA	NA
cg08888522	2	163172908	IFIH1	0.141378	0.0232123	186.436	5.62023e-33	NA	NA
cg13304609	1	79085162	IFI44L	0.124583	0.0354232	184.918	8.91478e-33	37.3344	1.22814e-08
cg24298610	21	42796936	MX1	0.0900053	0.0250577	179.947	4.08184e-32	NA	NA
cg22930808	3	122281881	PARP9;DTX3L	0.235721	0.0451348	174.852	1.97537e-31	38.3698	8.19213e-09
cg05883128	4	169239131	DDX60	0.15101	0.0405308	169.219	1.15301e-30	29.3003	3.15165e-07
cg08926253	11	614761	IRF7	0.130884	0.039937	165.067	4.29214e-30	21.7223	8.11547e-06
cg13155430	21	42795929	MX1	0.146079	0.0208132	162.816	8.79993e-30	NA	NA
cg22862003	21	42797588	MX1	0.180353	0.0463144	160.516	1.83929e-29	18.239	3.87996e-05
cg06708931	8	144103857		0.0996381	0.0148104	145.709	2.32946e-27	NA	NA
cg25998594	14	24632095	IRF9	0.0971128	0.0234332	145.606	2.41034e-27	NA	NA
cg06033320	8	66750110	PDE7A	0.165015	0.0656859	134.644	9.71109e-26	NA	NA
cg12037516	11	614954	IRF7	0.0754499	0.0222748	130.489	4.04611e-25	NA	NA
cg05552874	10	91153143	IFIT1	0.180142	0.0541604	119.424	1.94444e-23	14.2259	0.000251455
cg03038262	11	315262	IFITM1	0.140352	0.0572818	119.185	2.11635e-23	20.6856	1.28622e-05
cg01079652	1	79118191	IFI44	0.17682	0.0336571	117.268	4.18723e-23	15.6818	0.000126513
cg22016995	11	614787	IRF7	0.113807	0.0124394	117.244	4.22326e-23	20.3042	1.52538e-05
cg21995613	8	144106922		0.120974	0.0473661	116.125	6.29913e-23	NA	NA
cg12906975	8	144105259		0.0656463	0.0120408	108.926	8.48434e-22	22.3532	6.14406e-06
cg13452062	1	79088559	IFI44L	0.326696	0.0398539	108.917	8.51397e-22	NA	NA
cg16400320	8	144105210		0.0626971	0.0187199	108.197	1.10706e-21	14.6012	0.000210433
cg11702942	8	144102584	LY6E	0.088818	0.0338662	106.747	1.88228e-21	10.5233	0.00152099
cg25984164	1	174844560	RABGAP1L	0.141596	0.0645213	104.347	4.55148e-21	NA	NA
cg14293575	22	18635460	USP18	0.183768	0.027741	96.9805	7.09053e-20	18.8578	2.92777e-05
cg14864167	8	66751182	PDE7A	0.199609	0.0725588	96.164	9.64557e-20	19.5644	2.12684e-05
cg06188083	10	91093005	IFIT3	0.180491	0.060615	94.3825	1.89215e-19	36.7038	1.5739e-08
cg09948374	1	174844517	RABGAP1L	0.145836	0.0499113	86.6537	3.65893e-18	NA	NA
cg04268125	1	154579384	ADAR	0.16072	0.0712258	85.0273	6.88037e-18	NA	NA
cg06562969	13	43567153	EPSTI1	0.143385	0.059795	82.9745	1.53319e-17	NA	NA
cg14392283	8	144103587	LY6E	0.0805043	0.0134104	81.6556	2.57194e-17	24.4998	2.41053e-06
cg24603130	18	60253492	ZCCHC2	0.131173	0.0563677	81.0471	3.26731e-17	NA	NA
cg13130398	1	174844397	RABGAP1L	0.0987662	0.0329155	78.201	1.00639e-16	12.7529	0.000509577
cg23831685	1	174844547	RABGAP1L	0.143689	0.0707089	78.1081	1.04421e-16	NA	NA
cg26312951	21	42797847	MX1	0.136262	0.0464699	76.198	2.23385e-16	21.9258	7.41752e-06
cg06981309	3	146260954	PLSCR1	0.126697	0.0554737	74.7177	4.03897e-16	9.26383	0.00286318
cg16785077	21	42791867	MX1	0.0605892	0.0249089	73.9267	5.54862e-16	23.209	4.22254e-06
cg23540139	11	614521	IRF7	0.0851892	0.0393489	72.4253	1.01589e-15	NA	NA
cg23570810	11	315102	IFITM1	0.15867	0.0633504	70.933	1.85817e-15	21.4628	9.10346e-06
cg14617454	1	173640387	ANKRD45	0.0372455	0.0142068	65.8594	1.47751e-14	NA	NA
cg06650861	4	169238926	DDX60	0.0730712	0.0268555	64.4723	2.61909e-14	NA	NA
cg17114584	11	613792	IRF7	0.149653	0.0671357	62.5262	5.87189e-14	8.85388	0.00352697
cg24103563	11	5645324	TRIM34;TRIM6-TRIM34	0.0739278	0.0248879	59.1907	2.36973e-13	NA	NA
cg01190666	20	62204908	PRIC285	0.0725341	0.038913	58.6908	2.92452e-13	3.71606	0.0562157
cg16987437	2	231282895	SP100	0.106728	0.0556474	57.6283	4.57849e-13	NA	NA
cg03425812	15	45005363	B2M	0.20528	0.100806	56.5099	7.35127e-13	NA	NA
cg08818207	6	32820355	TAP1	0.0917253	0.0540558	56.3254	7.94958e-13	9.06533	0.00316681
cg14750551	3	122401343	PARP14	0.0516706	0.0174899	55.0836	1.34794e-12	17.9081	4.51364e-05
cg25178683	17	76976267	LGALS3BP	0.114439	0.0518929	54.8612	1.48197e-12	10.2617	0.00173293
cg00959259	3	122281975	PARP9;DTX3L	0.171426	0.0662753	54.0154	2.12655e-12	19.0065	2.73683e-05
cg14943355	12	3980704	PARP11	0.158315	0.0683381	53.6619	2.47383e-12	NA	NA
cg05475649	15	45007015	B2M	0.124266	0.0690431	52.4019	4.24711e-12	NA	NA
cg25884651	4	169396337	DDX60L	0.0650123	0.0314947	52.2844	4.46706e-12	NA	NA
cg13755924	21	42791937	MX1	0.0835701	0.0393914	48.9997	1.84847e-11	NA	NA
cg27537252	15	45006400	B2M	0.155356	0.0795957	48.9265	1.90821e-11	NA	NA
cg18387107	12	3980774	PARP11	0.0844759	0.0458481	47.3314	3.82551e-11	NA	NA
cg01264131	8	66749125	PDE7A	0.0865404	0.0432808	46.1388	6.45064e-11	NA	NA
cg03607951	1	79085586	IFI44L	0.15518	0.0667674	45.6447	8.01486e-11	9.05941	0.00317635
cg14595557	2	7006786	CMPK2	0.0834861	0.0434162	44.7842	1.1708e-10	NA	NA
cg00458211	1	79111320	IFI44L	0.0486487	0.024519	44.3369	1.42641e-10	4.43503	0.0372585
cg23411470	11	4414204	TRIM21	0.0390877	0.0218257	44.0927	1.58895e-10	NA	NA
cg03848588	9	32525008	DDX58	0.0366797	0.0152704	43.2053	2.35391e-10	27.0067	8.25147e-07
cg02247863	22	50983415		0.0656875	0.0366296	41.9922	4.03616e-10	1.20322	0.274839
cg05696877	1	79088769	IFI44L	0.234841	0.084503	40.939	6.45821e-10	3.7977	0.0536187
cg12424383	1	27990967		0.0435976	0.0174755	40.6297	7.4165e-10	1.7302	0.190852
cg02988397	15	45007647	B2M	0.0842142	0.0650719	39.6044	1.17464e-09	NA	NA
cg23232773	6	31431902	HCP5	0.118557	0.0626717	38.1109	2.30221e-09	0.760246	0.384964
cg18770635	22	50984368		0.0858833	0.05095	37.7837	2.66929e-09	0.0783477	0.780023
cg02215171	4	89379156	HERC5	0.0813655	0.046616	37.5252	3.00047e-09	0.960691	0.328952
cg18990050	7	1163642	C7orf50	0.0603267	0.0190309	37.3977	3.17884e-09	4.00267	0.0476484
cg01082299	6	31431969	HCP5	0.113873	0.0587173	37.3651	3.22611e-09	5.25608	0.0235831
cg21686213	11	315118	IFITM1	0.0900352	0.0536999	37.0764	3.67725e-09	5.39553	0.0218448
cg18686270	3	146258875	PLSCR1	0.0604956	0.0387796	37.0039	3.80013e-09	2.55335	0.112648
cg13575216	21	42815207	MX1	0.0579097	0.0318706	36.7871	4.19315e-09	NA	NA
cg13329346	5	172750611	STC2	0.0697559	0.0383049	36.428	4.93622e-09	0.12477	0.724527
cg04880620	12	113415945	OAS2	0.0616592	0.0361272	35.8003	6.56883e-09	NA	NA
cg10959651	2	7018020	RSAD2	0.0770072	0.04097	35.4577	7.67978e-09	5.8287	0.017252
cg14951497	2	191875807	STAT1	0.0805524	0.0349017	35.0907	9.08076e-09	1.975	0.162459
cg11187245	6	31323397	HLA-B	0.0899203	0.059925	35.0517	9.244e-09	6.08997	0.0149815
cg23928123	10	91063132	IFIT2	0.0774911	0.0404906	34.9206	9.81522e-09	NA	NA
cg25046353	2	184473673		0.0918213	0.055398	34.8916	9.94619e-09	NA	NA
cg03213322	5	160039911	ATP10B	0.0566017	0.0246706	33.6605	1.74886e-08	NA	NA
cg10243030	20	16156233		0.058159	0.028139	33.286	2.07752e-08	NA	NA
cg12828896	15	45005365	B2M	0.17759	0.100189	33.2128	2.14878e-08	NA	NA
cg00598235	4	17580680	LAP3	0.0577005	0.0318205	33.0067	2.36275e-08	1.63681	0.203192
cg03225671	6	73038603	RIMS1	0.100558	0.0267398	32.9971	2.37322e-08	NA	NA
cg11211792	1	949634	ISG15	0.100035	0.0428378	32.4511	3.05279e-08	5.84558	0.017095
cg02062230	4	3464998	DOK7	0.0577918	0.0333159	32.3104	3.25774e-08	1.72694	0.191268
cg10394859	7	124673583	POT1-AS1	0.0507964	0.0255633	32.0081	3.74638e-08	NA	NA
cg15460841	10	98862901	SLIT1-AS1;SLIT1	0.0756775	0.041199	31.9054	3.92869e-08	NA	NA
cg26586384	17	12526632		0.0347879	0.0133072	31.8773	3.98003e-08	0.00121841	0.972212
cg20062691	1	949392	ISG15	0.123236	0.0559308	31.4895	4.7632e-08	6.68308	0.0109097
cg18001457	1	229828242		0.0998658	0.0594256	31.4821	4.77953e-08	NA	NA
cg22164298	4	114276834	ANK2	0.0700522	0.0344213	31.1726	5.51745e-08	5.00837	0.0270395

## Sheet: TableS4.GOterms
Supplementary Table 4 | Gene Ontology Functional Enrichment Results
Term	P-value	Adjusted P-value	Genes
type I interferon signaling pathway (GO:0060337)	4.23427e-32	1.31897e-29	SP100;IFITM1;RSAD2;STAT1;MX1;HLA-B;ADAR;ISG15;IFIT1;HLA-F;PSMB8;IFIT3;IFIT2;OASL;BST2;OAS1;OAS2;IRF7;IRF9
cellular response to type I interferon (GO:0071357)	4.23427e-32	1.31897e-29	SP100;IFITM1;RSAD2;STAT1;MX1;HLA-B;ADAR;ISG15;IFIT1;HLA-F;PSMB8;IFIT3;IFIT2;OASL;BST2;OAS1;OAS2;IRF7;IRF9
interferon-gamma-mediated signaling pathway (GO:0060333)	3.29372e-21	6.83995e-19	SP100;STAT1;HLA-B;HLA-F;OASL;OAS1;OAS2;IRF7;TRIM25;B2M;TRIM21;IRF9;TRIM22;TRIM34
cellular response to interferon-gamma (GO:0071346)	1.11331e-19	1.73398e-17	SP100;STAT1;HLA-B;HLA-F;OASL;OAS1;OAS2;IRF7;TRIM25;LGALS9;B2M;TRIM21;IRF9;TRIM22;TRIM34
cytokine-mediated signaling pathway (GO:0019221)	1.31869e-18	1.64309e-16	SP100;IFITM1;RSAD2;STAT1;MX1;HLA-B;ADAR;ISG15;IFIT1;HLA-F;PSMB8;IFIT3;IFIT2;OASL;BST2;OAS1;OAS2;IRF7;TRIM25;B2M;TRIM21;IRF9;TRIM22;TRIM34
negative regulation of viral life cycle (GO:1903901)	3.38908e-18	3.519e-16	PARP10;BST2;IFITM1;PLSCR1;RSAD2;OAS1;OAS2;MX1;ISG15;IFIT1;TRIM21;OASL
regulation of viral genome replication (GO:0045069)	5.12408e-18	4.56043e-16	PARP10;BST2;IFITM1;PLSCR1;RSAD2;OAS1;OAS2;MX1;ADAR;ISG15;IFIT1;OASL
negative regulation of viral genome replication (GO:0045071)	2.51485e-17	1.95844e-15	PARP10;BST2;IFITM1;PLSCR1;RSAD2;OAS1;OAS2;MX1;ISG15;IFIT1;OASL
response to cytokine (GO:0034097)	7.04429e-11	4.87621e-09	BST2;SP100;IFITM1;PLSCR1;STAT1;MX1;ADAR;ISG15;LGALS9;TRIM21
regulation of type I interferon production (GO:0032479)	8.01961e-10	4.99622e-08	IFIH1;HERC5;DDX58;IRF7;NLRC5;TRIM25;ISG15;TRIM21
response to type I interferon (GO:0034340)	1.06884e-08	6.05354e-07	SP100;MX1;ISG15;IFIT1
negative regulation of type I interferon production (GO:0032480)	1.28288e-08	6.66027e-07	IFIH1;HERC5;DDX58;NLRC5;TRIM25;ISG15
regulation of defense response to virus by host (GO:0050691)	8.29423e-08	3.97485e-06	DTX3L;STAT1;DDX58;PARP9;IFIT1
negative regulation of cytokine production (GO:0001818)	1.46645e-07	6.52571e-06	IFIH1;HERC5;DDX58;NLRC5;TRIM25;ISG15;LGALS9
response to interferon-gamma (GO:0034341)	1.76409e-07	7.32684e-06	BST2;SP100;IFITM1;STAT1;LGALS9;TRIM21
regulation of interferon-alpha production (GO:0032647)	3.5461e-07	1.38076e-05	IFIH1;STAT1;DDX58;IRF7
response to interferon-beta (GO:0035456)	7.16015e-07	2.47821e-05	BST2;IFITM1;PLSCR1;STAT1
positive regulation of interferon-alpha production (GO:0032727)	7.16015e-07	2.47821e-05	IFIH1;STAT1;DDX58;IRF7
positive regulation of defense response to virus by host (GO:0002230)	1.07518e-06	3.52544e-05	DTX3L;STAT1;DDX58;PARP9
regulation of interferon-gamma-mediated signaling pathway (GO:0060334)	1.29799e-06	4.04325e-05	STAT1;NLRC5;PARP14;PARP9
regulation of nuclease activity (GO:0032069)	1.54964e-06	4.59727e-05	OAS1;OAS2;OASL
antigen processing and presentation of peptide antigen via MHC class I (GO:0002474)	3.42514e-06	9.69936e-05	HLA-B;TAP1;HLA-F;B2M
antigen processing and presentation of exogenous peptide antigen via MHC class I, TAP-independent (GO:0002480)	5.27195e-06	0.000142801	HLA-B;HLA-F;B2M
antigen processing and presentation of exogenous peptide antigen via MHC class I, TAP-dependent (GO:0002479)	7.95405e-06	0.000206474	HLA-B;TAP1;HLA-F;B2M;PSMB8
positive regulation of tumor necrosis factor secretion (GO:1904469)	9.61532e-06	0.000230566	IFIH1;DDX58;LGALS9
antigen processing and presentation of exogenous peptide antigen via MHC class I (GO:0042590)	9.62234e-06	0.000230566	HLA-B;TAP1;HLA-F;B2M;PSMB8
cellular response to exogenous dsRNA (GO:0071360)	1.58269e-05	0.00036519	IFIH1;DDX58;IFIT1
regulation of tumor necrosis factor secretion (GO:1904467)	2.42233e-05	0.000538969	IFIH1;DDX58;LGALS9
cellular response to dsRNA (GO:0071359)	2.93381e-05	0.000630263	IFIH1;DDX58;IFIT1
positive regulation of interleukin-6 secretion (GO:2000778)	3.51147e-05	0.000705693	IFIH1;DDX58;LGALS9
response to interferon-alpha (GO:0035455)	3.51147e-05	0.000705693	BST2;IFITM1;ADAR
regulation of cytokine production (GO:0001817)	4.58796e-05	0.000893218	IFIH1;DDX58;IRF7;ISG15;TRIM21
protein ADP-ribosylation (GO:0006471)	4.88043e-05	0.000921366	PARP10;PARP14;PARP9
regulation of response to cytokine stimulus (GO:0060759)	5.67914e-05	0.00104062	IFIH1;DDX58;PARP9
positive regulation of type I interferon production (GO:0032481)	7.83241e-05	0.00139417	IFIH1;STAT1;DDX58;IRF7
positive regulation of interferon-beta production (GO:0032728)	0.000122977	0.00201617	IFIH1;DDX58;IRF7
regulation of viral entry into host cell (GO:0046596)	0.000122977	0.00201617	IFITM1;TRIM25;LGALS9
regulation of innate immune response (GO:0045088)	0.000118296	0.00201617	PLSCR1;STAT1;PARP9;USP18
positive regulation of sequence-specific DNA binding transcription factor activity (GO:0051091)	0.000127738	0.00204053	DDX58;TRIM25;LGALS9;TRIM21;TRIM22;TRIM34
protein trimerization (GO:0070206)	0.000225862	0.0035178	TRIM21;TRIM22;TRIM34
regulation of interferon-alpha secretion (GO:1902739)	0.000265278	0.00365063	IFIH1;DDX58
antigen processing and presentation of endogenous peptide antigen (GO:0002483)	0.000265278	0.00365063	TAP1;B2M
positive regulation of interferon-alpha secretion (GO:1902741)	0.000265278	0.00365063	IFIH1;DDX58
regulation of interferon-beta production (GO:0032648)	0.000269549	0.00365063	IFIH1;DDX58;IRF7
positive regulation of cytokine-mediated signaling pathway (GO:0001961)	0.000247081	0.00365063	NLRC5;PARP14;PARP9
response to exogenous dsRNA (GO:0043330)	0.000247081	0.00365063	IFIH1;DDX58;IFIT1
regulation of immune response (GO:0050776)	0.000293957	0.0038965	IFITM1;PLSCR1;IRF7;HLA-B;HLA-F;B2M
protein monoubiquitination (GO:0006513)	0.000344749	0.00447456	DTX3L;TRIM25;TRIM21
regulation by virus of viral protein levels in host cell (GO:0046719)	0.00035288	0.00448661	STAT1;IFIT1
positive regulation of innate immune response (GO:0045089)	0.000372516	0.00464155	PLSCR1;NLRC5;DDX60
regulation of type I interferon-mediated signaling pathway (GO:0060338)	0.000401683	0.00481247	STAT1;NLRC5;USP18
regulation of RNA metabolic process (GO:0051252)	0.000401683	0.00481247	OAS1;OAS2;OASL
positive regulation of chromatin binding (GO:0035563)	0.000452645	0.00532072	DTX3L;PARP9
protein ubiquitination (GO:0016567)	0.000465571	0.00537131	HERC5;RNF213;DTX3L;TRIM25;ISG15;KLHDC7B;TRIM21;PSMB8
positive regulation of interleukin-6 production (GO:0032755)	0.000532927	0.00603661	IFIH1;DDX58;LGALS9
positive regulation of viral life cycle (GO:1903902)	0.000569524	0.00633595	ADAR;LGALS9;IFIT1
positive regulation of tumor necrosis factor production (GO:0032760)	0.000688841	0.00752891	IFIH1;DDX58;LGALS9
regulation of protein binding (GO:0043393)	0.00071521	0.00768235	DTX3L;IFIT1;B2M;IFIT2
protein autoubiquitination (GO:0051865)	0.000776591	0.00820028	RNF213;DTX3L;TRIM21
regulation of chromatin binding (GO:0035561)	0.000824066	0.00855655	DTX3L;PARP9
regulation of I-kappaB kinase/NF-kappaB signaling (GO:0043122)	0.000863926	0.00882337	BST2;STAT1;TRIM25;LGALS9;TRIM22
modification-dependent macromolecule catabolic process (GO:0043632)	0.000971629	0.00931269	ISG15;DIS3L2
regulation of viral life cycle (GO:1903900)	0.000971629	0.00931269	MVB12A;TRIM25
positive regulation of T cell cytokine production (GO:0002726)	0.000971629	0.00931269	RSAD2;B2M
regulation of double-strand break repair via nonhomologous end joining (GO:2001032)	0.000971629	0.00931269	DTX3L;PARP9
negative regulation of macromolecule metabolic process (GO:0010605)	0.00107752	0.0101711	PARP10;LGALS9;PARP14;PARP9
regulation of response to interferon-gamma (GO:0060330)	0.00130188	0.0119275	STAT1;PARP9
positive regulation of response to cytokine stimulus (GO:0060760)	0.00130188	0.0119275	IFIH1;DDX58
NAD biosynthesis via nicotinamide riboside salvage pathway (GO:0034356)	0.00148441	0.0132112	PARP10;PARP9
positive regulation of double-strand break repair (GO:2000781)	0.00148441	0.0132112	DTX3L;PARP9
negative regulation of sequence-specific DNA binding transcription factor activity (GO:0043433)	0.00168007	0.0147421	PARP10;SP100;NLRC5;TRIM21
modification-dependent protein catabolic process (GO:0019941)	0.00172412	0.0149184	RNF213;DTX3L;TRIM25;ISG15
negative regulation of protein binding (GO:0032091)	0.00189588	0.0161799	IFIT1;B2M;IFIT2
protein deubiquitination (GO:0016579)	0.00237956	0.0200333	IFIH1;DDX58;TRIM25;USP18;PSMB8
positive regulation of cytokine secretion (GO:0050715)	0.00241479	0.0200589	IFIH1;DDX58;LGALS9
protein modification by small protein removal (GO:0070646)	0.00254309	0.0208467	IFIH1;DDX58;TRIM25;USP18;PSMB8
regulation of defense response (GO:0031347)	0.00260538	0.0210799	HERC5;GGT1;USP18
negative regulation of viral process (GO:0048525)	0.00281787	0.0225068	STAT1;TRIM21
positive regulation of I-kappaB kinase/NF-kappaB signaling (GO:0043123)	0.0029078	0.0229312	BST2;TRIM25;LGALS9;TRIM22
NAD biosynthetic process (GO:0009435)	0.00307908	0.0239783	PARP10;PARP9
protein modification by small protein conjugation (GO:0032446)	0.00313164	0.0240866	IFIH1;HERC5;RNF213;ISG15;KLHDC7B;TRIM21
positive regulation of binding (GO:0051099)	0.003232	0.0245553	DTX3L;PARP9;B2M
negative regulation of binding (GO:0051100)	0.00334462	0.0248059	SP100;IFIT1;IFIT2
negative regulation of NF-kappaB transcription factor activity (GO:0032088)	0.00334462	0.0248059	PARP10;NLRC5;TRIM21
positive regulation of immune effector process (GO:0002699)	0.00363415	0.0260239	LGALS9;DDX60
cellular modified amino acid biosynthetic process (GO:0042398)	0.00363415	0.0260239	PLSCR1;GGT1
protein polyubiquitination (GO:0000209)	0.00359215	0.0260239	HERC5;RNF213;DTX3L;TRIM21;PSMB8
regulation of viral release from host cell (GO:1902186)	0.00392786	0.0278075	TRIM25;TRIM21
regulation of cytokine-mediated signaling pathway (GO:0001959)	0.00433256	0.0303279	STAT1;VRK2;USP18
regulation of protein localization to nucleus (GO:1900180)	0.00454725	0.031477	DTX3L;PARP9
positive regulation of viral genome replication (GO:0045070)	0.00591165	0.040472	ADAR;IFIT1
positive regulation of transcription factor import into nucleus (GO:0042993)	0.00627847	0.0425162	DDX58;LGALS9
positive regulation of gene expression (GO:0010628)	0.00644056	0.0431449	SP100;PLSCR1;DTX3L;STAT1;DDX58;IRF7;LGALS9;PARP9
positive regulation of cellular catabolic process (GO:0031331)	0.00679491	0.0450344	DTX3L;TRIM21;TRIM22
regulation of response to external stimulus (GO:0032101)	0.00697123	0.0457166	HERC5;GGT1;USP18

## Sheet: TableS5.steroid-specificeffects
	Supplementary Table 5 | Steroid-stratified MCTD-associated differential methylation results in the discovery and in the replication sample
					EPIC						450K
					all		treated		untreated		all		treated		untreated
treatment	cpg	CHR	position	gene	ß	P	ß	P	ß	P	ß	P	ß	P	ß	P
steroids	cg10771443	2	7018855	RSAD2	-0.065095	3.18002e-09	-0.0397087	0.0122812	-0.0774789	1.18177e-09	NA	NA	NA	NA	NA	NA
	cg11622162	17	78237543	RNF213	-0.0292549	1.56715e-08	-0.0145015	0.0417739	-0.0393273	2.49099e-10	-0.0188549	0.00495002	-0.0182139	0.0503721	-0.0177481	0.0294518
	cg12331471	2	231282369	SP100	-0.0602468	5.76701e-09	-0.0277395	0.0561505	-0.0784913	2.66673e-11	NA	NA	NA	NA	NA	NA
	cg13575216	21	42815207	MX1	-0.0376845	5.93995e-08	-0.0214719	0.0155451	-0.0462998	4.93273e-09	NA	NA	NA	NA	NA	NA
	cg16379091	11	315751		-0.0341134	3.31969e-08	-0.0188258	0.0139525	-0.0423108	1.74352e-08	-0.0221443	0.0139003	-0.0405048	0.0018609	-0.0150068	0.136382
	cg18387107	12	3980774	PARP11	-0.0720333	3.87483e-11	-0.0350016	0.0133497	-0.0904698	1.96961e-13	NA	NA	NA	NA	NA	NA

## Sheet: TableS6.imm-spcf
Supplementary Table 6 | Immunosuppresive-stratified MCTD-associated differential methylation results in the discovery and in the replication sample
cpg	CHR	position	gene	EPIC							450K						replicated
				all		treated		untreated			all		treated		untreated
				ß	P	ß	P	ß	P		ß	P	ß	P	ß	P
cg14864167	8	66751182	PDE7A	-0.192321	1.63084e-21	-0.0486576	0.0378818	-0.246605	1.22967e-30		-0.156147	8.22391e-08	-0.144091	2.60596e-06	-0.185825	1.78398e-07	no
cg06650861	4	169238926	DDX60	-0.0513721	5.4635e-17	-0.0146017	0.034839	-0.0660223	6.50307e-23		NA	NA	NA	NA	NA	NA	NA
cg22485558	21	42797918	MX1	-0.0570306	5.81616e-16	-0.0242192	0.0184375	-0.0713349	7.91199e-20		NA	NA	NA	NA	NA	NA	NA
cg22764925	22	24979964	GGT1	-0.0966463	6.57241e-15	-0.0306987	0.0547814	-0.12443	4.02937e-19		-0.0395713	0.0167233	-0.033383	0.0804966	-0.052581	0.0162185	no
cg01264131	8	66749125	PDE7A	-0.0767088	9.90743e-15	-0.0206279	0.127466	-0.0974281	1.74225e-19		NA	NA	NA	NA	NA	NA	NA
cg23928123	10	91063132	IFIT2	-0.0730689	4.03242e-14	-0.0330849	0.0111894	-0.0913475	2.73879e-17		NA	NA	NA	NA	NA	NA	NA
cg23540139	11	614521	IRF7	-0.0631745	1.80599e-13	-0.027699	0.0160219	-0.0773107	2.9954e-16		NA	NA	NA	NA	NA	NA	NA
cg12828896	15	45005365	B2M	-0.178104	2.69068e-13	-0.0863683	0.0127339	-0.21178	1.0745e-14		NA	NA	NA	NA	NA	NA	NA
cg21433170	11	313408	IFITM1	-0.0613852	3.50532e-13	-0.0253653	0.0443333	-0.074763	1.45058e-15		NA	NA	NA	NA	NA	NA	NA
cg01082299	6	31431969	HCP5	-0.0911181	4.32698e-13	-0.0353984	0.032662	-0.111305	5.15197e-15		-0.0508652	0.000204917	-0.0529044	0.000142585	-0.052452	0.00607328	no
cg04927537	17	76976091	LGALS3BP	-0.115223	9.85293e-13	-0.0477225	0.0451376	-0.141476	1.41901e-15		-0.048112	0.00682319	-0.0298015	0.149539	-0.0702067	0.00249054	no
cg03848588	9	32525008	DDX58	-0.0284234	1.85768e-12	-0.00736751	0.148507	-0.0358507	4.40814e-15		-0.0209665	0.00125614	-0.0128087	0.0426809	-0.0326383	0.00018166	yes
cg00598235	4	17580680	LAP3	-0.0474773	2.05568e-12	-0.0236279	0.0135917	-0.0549099	1.94718e-13		-0.0390836	2.70119e-05	-0.0309665	0.0050689	-0.0505322	5.54584e-05	no
cg25429619	1	174846521	RABGAP1L	-0.102322	2.0941e-12	-0.0494139	0.0125339	-0.127784	1.47262e-14		NA	NA	NA	NA	NA	NA	NA
cg07253769	12	113447342	OAS2	0.0593622	4.20682e-12	0.0316914	0.0140245	0.0674883	4.17174e-12		0.0368556	0.00312398	0.0212579	0.170765	0.0592633	0.000429368	yes
cg13755924	21	42791937	MX1	-0.0746127	5.73641e-12	-0.0164027	0.258079	-0.100025	1.99154e-16		NA	NA	NA	NA	NA	NA	NA
cg15065340	3	195632915	TNK2	-0.104179	1.11714e-11	-0.0327531	0.152442	-0.134107	2.00633e-14		-0.0641116	7.42761e-05	-0.0718688	9.95761e-05	-0.061633	0.00281542	no
cg25178683	17	76976267	LGALS3BP	-0.0853159	1.78443e-11	-0.0227728	0.19752	-0.111663	3.62744e-16		-0.0547049	0.000529614	-0.0405295	0.0261081	-0.0685089	0.000530889	yes
cg00272009	3	122398855	PARP14	-0.0941638	1.90043e-11	-0.0354877	0.0755534	-0.115834	3.91054e-13		NA	NA	NA	NA	NA	NA	NA
cg12424383	1	27990967		-0.0319415	2.15363e-11	-0.0123878	0.0386553	-0.0393054	5.35916e-13		-0.032184	2.28844e-05	-0.0314157	0.000345997	-0.0373439	0.00027918	no
cg06168856	12	113346982	OAS1	-0.0711334	2.51697e-11	-0.0329861	0.0289023	-0.0858804	8.43489e-13		NA	NA	NA	NA	NA	NA	NA
cg18387107	12	3980774	PARP11	-0.0720333	3.87483e-11	-0.0379327	0.0109534	-0.0824371	1.06874e-11		NA	NA	NA	NA	NA	NA	NA
cg23213327	2	7016509	RSAD2	-0.0831023	6.1794e-11	-0.0434264	0.0315624	-0.0965607	6.27847e-12		-0.0563946	9.60372e-06	-0.0554134	0.000190267	-0.0553745	0.00150009	no
cg14870271	17	76976010	LGALS3BP	-0.0675334	7.07482e-11	-0.0354576	0.0186144	-0.0818282	1.06607e-12		-0.0447748	0.000775367	-0.0373373	0.0159183	-0.051349	0.00259568	no
cg03386675	1	154579713	ADAR	-0.0790485	1.0941e-10	-0.0467934	0.0175371	-0.0898543	1.0367e-10		NA	NA	NA	NA	NA	NA	NA
cg03879629	3	46152446		-0.103566	1.17699e-10	-0.0540513	0.0328524	-0.124254	3.124e-12		NA	NA	NA	NA	NA	NA	NA
cg24511258	3	195634428	TNK2	-0.0466449	1.23337e-10	-0.0140755	0.193339	-0.0593084	1.49199e-13		NA	NA	NA	NA	NA	NA	NA
cg09026253	11	313267	IFITM1	-0.065443	1.84735e-10	-0.0197285	0.182233	-0.082381	8.67661e-13		-0.0647026	4.75993e-09	-0.0442487	0.000251064	-0.0890249	2.13434e-09	no
cg15346781	2	7017571	RSAD2	-0.0645363	1.91821e-10	-0.0283305	0.0727679	-0.0813748	2.58119e-12		-0.0625547	3.3189e-07	-0.0694721	2.99047e-06	-0.0573505	0.00021719	no
cg02988397	15	45007647	B2M	-0.0554115	1.99531e-10	-0.0233336	0.0635444	-0.0700741	6.71326e-13		NA	NA	NA	NA	NA	NA	NA
cg23923934	6	31322914	HLA-B	-0.0883283	2.57605e-10	-0.0453443	0.0272166	-0.107159	2.01348e-11		-0.0746566	3.77957e-05	-0.066073	0.00107461	-0.0830969	0.000985125	no
cg25884651	4	169396337	DDX60L	-0.0473187	2.64315e-10	-0.014186	0.141253	-0.0603316	5.78517e-13		NA	NA	NA	NA	NA	NA	NA
cg01721555	3	122401300	PARP14	-0.0235885	3.79666e-10	-0.00952131	0.071594	-0.0292832	4.5257e-12		-0.0227534	0.00398154	-0.0111327	0.208217	-0.0414322	0.000201702	yes
cg16427501	8	145060083	PARP10	-0.0430316	5.25997e-10	-0.0108071	0.293723	-0.0571206	2.6101e-13		NA	NA	NA	NA	NA	NA	NA
cg19789466	12	113344923	OAS1	-0.0187528	9.92179e-10	-0.0112109	0.0212807	-0.0223727	1.95526e-10		-0.0106803	0.0128643	-0.0120573	0.0246717	-0.00922505	0.119607	no
cg23892836	6	29692085	HLA-F	-0.0590327	1.41333e-09	-0.0372415	0.015718	-0.0703826	2.5651e-10		-0.0508497	0.000251439	-0.0396761	0.0118367	-0.0661363	0.000462653	yes
cg17836612	17	76976357	LGALS3BP	-0.06214	1.56408e-09	-0.0129809	0.39037	-0.0818029	1.09074e-12		-0.0288554	0.0161953	-0.0274152	0.0644751	-0.0331886	0.0391561	no
cg23411470	11	4414204	TRIM21	-0.0310467	1.6232e-09	-0.0127055	0.0752019	-0.0381581	7.03779e-11		NA	NA	NA	NA	NA	NA	NA
cg00570504	2	7012523		-0.0586221	1.96175e-09	-0.0321513	0.0401593	-0.0672497	1.13667e-09		NA	NA	NA	NA	NA	NA	NA
cg25915295	11	130113771	ZBTB44	-0.0730426	2.25916e-09	-0.0312458	0.0860292	-0.092483	3.64535e-11		NA	NA	NA	NA	NA	NA	NA
cg12379452	17	54987827	TRIM25	-0.0321406	2.53446e-09	-0.0165457	0.0303056	-0.0381987	7.05147e-10		-0.0151441	0.0327745	-0.0182327	0.0235023	-0.0129789	0.181654	no
cg26202327	2	233193151	DIS3L2	-0.0450319	2.91677e-09	-0.0200184	0.0753108	-0.0537279	6.50084e-10		NA	NA	NA	NA	NA	NA	NA
cg10771443	2	7018855	RSAD2	-0.065095	3.18002e-09	-0.0216521	0.200829	-0.081191	5.83729e-11		NA	NA	NA	NA	NA	NA	NA
cg08084228	16	50700118		-0.0473283	4.02831e-09	-0.0280682	0.0194731	-0.0549677	3.07533e-09		NA	NA	NA	NA	NA	NA	NA
cg07596065	22	50984393		-0.0373449	4.09817e-09	-0.0139126	0.152692	-0.0448114	7.25378e-10		-0.0446106	1.19655e-05	-0.0429013	0.000530107	-0.0472769	0.00089067	no
cg14880222	1	79143979		-0.0438917	4.35114e-09	-0.0192946	0.0866535	-0.054659	2.76944e-10		NA	NA	NA	NA	NA	NA	NA
cg23533285	6	31322348	HLA-B	-0.0537716	5.17502e-09	-0.0140771	0.30391	-0.0711842	1.66313e-11		-0.0496712	0.00147345	-0.043697	0.0108861	-0.0511105	0.0194222	no
cg07839313	19	17514600	BST2	-0.0503134	5.33051e-09	-0.0247734	0.0569908	-0.0636624	3.68719e-11		-0.0298575	0.0183861	-0.0192427	0.181716	-0.0408091	0.0171565	no
cg06064964	20	62199181	PRIC285	0.0221384	5.59329e-09	0.00957494	0.0150761	0.0288511	1.55192e-11		0.0156342	0.00581148	0.012176	0.0488315	0.0214707	0.00734531	no
cg12331471	2	231282369	SP100	-0.0602468	5.76701e-09	-0.0228692	0.150462	-0.0731237	1.18105e-10		NA	NA	NA	NA	NA	NA	NA
cg18686270	3	146258875	PLSCR1	-0.035773	5.85921e-09	-0.0111143	0.176885	-0.0452206	4.38029e-11		-0.0349023	0.012833	-0.013252	0.396488	-0.0677293	0.000587383	yes
cg02608002	19	17515778	BST2;MVB12A;BISPR	-0.0415075	5.91428e-09	-0.0265208	0.0196086	-0.049204	1.03827e-09		NA	NA	NA	NA	NA	NA	NA
cg12557158	22	50984767		-0.0403987	7.03743e-09	-0.0163665	0.0889162	-0.0489675	1.1169e-09		NA	NA	NA	NA	NA	NA	NA
cg14333162	2	7016969	RSAD2	-0.0805021	1.03109e-08	-0.044257	0.0432989	-0.0961829	2.1653e-09		NA	NA	NA	NA	NA	NA	NA
cg23232773	6	31431902	HCP5	-0.0705967	1.11815e-08	-0.0318408	0.0548312	-0.0878919	5.5024e-10		-0.051519	9.40681e-05	-0.0501515	0.000553575	-0.0547874	0.00291409	no
cg11622162	17	78237543	RNF213	-0.0292549	1.56715e-08	-0.0186145	0.020742	-0.034034	5.86858e-09		-0.0188549	0.00495002	-0.014283	0.0667234	-0.0220466	0.0194951	no
cg01095328	17	78238779	RNF213	-0.0478562	1.75865e-08	-0.0242264	0.07461	-0.0564596	3.93611e-09		NA	NA	NA	NA	NA	NA	NA
cg16379091	11	315751		-0.0341134	3.31969e-08	-0.00511098	0.541883	-0.0447341	3.9195e-10		-0.0221443	0.0139003	-0.0115633	0.24754	-0.0413217	0.000784474	no
cg03035167	2	201336269	SPATS2L	0.0423787	3.33942e-08	0.0139489	0.23776	0.0541024	6.87308e-10		0.0367714	1.97195e-05	0.0239767	0.0193279	0.054481	3.01153e-06	yes
cg09837467	1	183523933		0.0561392	4.14471e-08	0.0405724	0.0111641	0.0614802	6.10512e-08		NA	NA	NA	NA	NA	NA	NA
cg05009902	17	30456468		-0.0518906	5.90181e-08	-0.0154027	0.283919	-0.0662298	6.83799e-10		NA	NA	NA	NA	NA	NA	NA
cg13575216	21	42815207	MX1	-0.0376845	5.93995e-08	-0.0166409	0.0613817	-0.0467432	5.33782e-09		NA	NA	NA	NA	NA	NA	NA
cg27529346	6	31322926	HLA-B	-0.0517212	6.03835e-08	-0.0290324	0.0395025	-0.060984	2.51434e-08		-0.0274665	0.0266971	-0.0305901	0.0376692	-0.026085	0.12054	no

## Sheet: TableS7.meQTLs
Supplementary Table 7 | cis-meQTL results for MCTD-differential methylated sites in the discovery cohort
cpg	SNP	pos.cpg	cpg.gene	pos.snp	A1A2	ß	P	FDR
cg12439472	13:43574986:G:A	chr13:43565399	EPSTI1	chr13:43574986	GA	-0.166506	2.58402e-44	1.13565e-35
cg12439472	13:43575098:T:C	chr13:43565399	EPSTI1	chr13:43575098	TC	-0.166506	2.58402e-44	1.13565e-35
cg12439472	13:43574028:C:A	chr13:43565399	EPSTI1	chr13:43574028	CA	-0.169671	3.23765e-42	7.11456e-34
cg12439472	13:43569954:A:G	chr13:43565399	EPSTI1	chr13:43569954	AG	-0.169671	3.23765e-42	7.11456e-34
cg12439472	13:43565549:G:A	chr13:43565399	EPSTI1	chr13:43565549	AG	-0.167029	2.9676e-39	4.34744e-31
cg12439472	13:43565143:C:A	chr13:43565399	EPSTI1	chr13:43565143	AC	-0.167029	2.9676e-39	4.34744e-31
cg12439472	13:43562591:A:G	chr13:43565399	EPSTI1	chr13:43562591	AG	-0.15928	2.43191e-38	3.05371e-30
cg12439472	13:43571070:T:G	chr13:43565399	EPSTI1	chr13:43571070	TG	-0.150276	1.29099e-36	1.41844e-28
cg12439472	13:43566373:A:C	chr13:43565399	EPSTI1	chr13:43566373	AC	-0.148321	2.37439e-36	2.31893e-28
cg12439472	13:43563136:G:C	chr13:43565399	EPSTI1	chr13:43563136	GC	-0.143586	2.67667e-34	2.35273e-26
cg12439472	13:43571086:G:T	chr13:43565399	EPSTI1	chr13:43571086	GT	-0.166202	3.77262e-34	3.0146e-26
cg12439472	13:43592968:C:A	chr13:43565399	EPSTI1	chr13:43592968	AC	-0.130141	3.55636e-22	2.60497e-14
cg09858955	2:58177683:T:G	chr2:58135951	VRK2	chr2:58177683	GT	0.0556254	3.2953e-20	2.22808e-12
cg09858955	2:58196110:A:G	chr2:58135951	VRK2	chr2:58196110	GA	0.0546139	1.08357e-19	6.76665e-12
cg07878065	18:2641809:G:A	chr18:2641871		chr18:2641809	AG	0.0185596	1.15475e-19	6.76665e-12
cg12439472	13:43594261:C:T	chr13:43565399	EPSTI1	chr13:43594261	TC	-0.12046	2.1676e-19	1.10051e-11
cg09858955	2:58201202:G:A	chr2:58135951	VRK2	chr2:58201202	AG	0.0544683	2.29652e-19	1.10051e-11
cg07878065	18:2642160:T:G	chr18:2641871		chr18:2642160	GT	0.0184607	2.62927e-19	1.10051e-11
cg07878065	18:2641753:A:C	chr18:2641871		chr18:2641753	CA	0.0184607	2.62927e-19	1.10051e-11
cg07878065	18:2641641:T:C	chr18:2641871		chr18:2641641	CT	0.0184607	2.62927e-19	1.10051e-11
cg07878065	18:2642549:T:G	chr18:2641871		chr18:2642549	GT	0.0184607	2.62927e-19	1.10051e-11
cg09858955	2:58203057:C:T	chr2:58135951	VRK2	chr2:58203057	TC	0.0545583	3.78707e-19	1.51307e-11
cg09858955	2:58210522:C:A	chr2:58135951	VRK2	chr2:58210522	AC	0.0535866	6.23685e-19	2.3835e-11
cg09858955	2:58229428:A:C	chr2:58135951	VRK2	chr2:58229428	CA	0.0529641	1.13149e-18	4.14397e-11
cg09858955	2:58148349:C:T	chr2:58135951	VRK2	chr2:58148349	TC	0.0534085	2.43097e-18	5.57648e-11
cg03879629	3:46172824:T:C	chr3:46152446		chr3:46172824	CT	0.07221	2.74275e-18	5.57648e-11
cg03879629	3:46169040:C:T	chr3:46152446		chr3:46169040	TC	0.07221	2.74275e-18	5.57648e-11
cg03879629	3:46170897:G:T	chr3:46152446		chr3:46170897	TG	0.07221	2.74275e-18	5.57648e-11
cg03879629	3:46173210:T:G	chr3:46152446		chr3:46173210	GT	0.07221	2.74275e-18	5.57648e-11
cg03879629	3:46173072:G:C	chr3:46152446		chr3:46173072	CG	0.07221	2.74275e-18	5.57648e-11
cg09858955	2:58115072:G:C	chr2:58135951	VRK2	chr2:58115072	CG	0.0535663	3.27023e-18	5.57648e-11
cg09858955	2:58160605:G:A	chr2:58135951	VRK2	chr2:58160605	AG	0.0534245	3.79263e-18	5.57648e-11
cg09858955	2:58163146:G:T	chr2:58135951	VRK2	chr2:58163146	TG	0.0534245	3.79263e-18	5.57648e-11
cg09858955	2:58163178:A:G	chr2:58135951	VRK2	chr2:58163178	GA	0.0534245	3.79263e-18	5.57648e-11
cg09858955	2:58165595:G:T	chr2:58135951	VRK2	chr2:58165595	TG	0.0534245	3.79263e-18	5.57648e-11
cg09858955	2:58159852:T:C	chr2:58135951	VRK2	chr2:58159852	CT	0.0534245	3.79263e-18	5.57648e-11
cg09858955	2:58165694:T:C	chr2:58135951	VRK2	chr2:58165694	CT	0.0534245	3.79263e-18	5.57648e-11
cg09858955	2:58149158:T:C	chr2:58135951	VRK2	chr2:58149158	CT	0.0534245	3.79263e-18	5.57648e-11
cg09858955	2:58154915:T:A	chr2:58135951	VRK2	chr2:58154915	AT	0.0534245	3.79263e-18	5.57648e-11
cg09858955	2:58152537:G:A	chr2:58135951	VRK2	chr2:58152537	AG	0.0534245	3.79263e-18	5.57648e-11
cg09858955	2:58155829:G:A	chr2:58135951	VRK2	chr2:58155829	AG	0.0534245	3.79263e-18	5.57648e-11
cg09858955	2:58136220:C:G	chr2:58135951	VRK2	chr2:58136220	GC	0.0533344	3.82411e-18	5.57648e-11
cg09858955	2:58138581:G:A	chr2:58135951	VRK2	chr2:58138581	AG	0.0533344	3.82411e-18	5.57648e-11
cg09858955	2:58135023:T:C	chr2:58135951	VRK2	chr2:58135023	CT	0.0533344	3.82411e-18	5.57648e-11
cg09858955	2:58133522:A:G	chr2:58135951	VRK2	chr2:58133522	GA	0.0533344	3.82411e-18	5.57648e-11
cg09858955	2:58144542:C:A	chr2:58135951	VRK2	chr2:58144542	AC	0.0532178	4.34151e-18	5.57648e-11
cg09858955	2:58145060:A:G	chr2:58135951	VRK2	chr2:58145060	GA	0.0532178	4.34151e-18	5.57648e-11
cg03879629	3:46117096:A:G	chr3:46152446		chr3:46117096	GA	0.0714445	4.56787e-18	5.57648e-11
cg03879629	3:46135690:G:A	chr3:46152446		chr3:46135690	AG	0.0714445	4.56787e-18	5.57648e-11
cg03879629	3:46142464:C:T	chr3:46152446		chr3:46142464	TC	0.0714445	4.56787e-18	5.57648e-11
cg03879629	3:46127557:G:A	chr3:46152446		chr3:46127557	AG	0.0714445	4.56787e-18	5.57648e-11
cg03879629	3:46128709:T:C	chr3:46152446		chr3:46128709	CT	0.0714445	4.56787e-18	5.57648e-11
cg03879629	3:46131225:C:G	chr3:46152446		chr3:46131225	GC	0.0714445	4.56787e-18	5.57648e-11
cg03879629	3:46138107:G:A	chr3:46152446		chr3:46138107	AG	0.0714445	4.56787e-18	5.57648e-11
cg03879629	3:46143187:C:T	chr3:46152446		chr3:46143187	TC	0.0714445	4.56787e-18	5.57648e-11
cg03879629	3:46146314:G:T	chr3:46152446		chr3:46146314	TG	0.0714445	4.56787e-18	5.57648e-11
cg03879629	3:46154457:G:A	chr3:46152446		chr3:46154457	AG	0.0714445	4.56787e-18	5.57648e-11
cg03879629	3:46123043:A:G	chr3:46152446		chr3:46123043	GA	0.0714445	4.56787e-18	5.57648e-11
cg03879629	3:46124418:A:G	chr3:46152446		chr3:46124418	GA	0.0714445	4.56787e-18	5.57648e-11
cg03879629	3:46136438:A:G	chr3:46152446		chr3:46136438	GA	0.0714445	4.56787e-18	5.57648e-11
cg03879629	3:46138842:A:T	chr3:46152446		chr3:46138842	TA	0.0714445	4.56787e-18	5.57648e-11
cg03879629	3:46141844:G:A	chr3:46152446		chr3:46141844	AG	0.0714445	4.56787e-18	5.57648e-11
cg03879629	3:46138455:G:A	chr3:46152446		chr3:46138455	AG	0.0714445	4.56787e-18	5.57648e-11
cg03879629	3:46117960:A:G	chr3:46152446		chr3:46117960	GA	0.0714445	4.56787e-18	5.57648e-11
cg03879629	3:46120517:A:G	chr3:46152446		chr3:46120517	GA	0.0714445	4.56787e-18	5.57648e-11
cg03879629	3:46128542:G:A	chr3:46152446		chr3:46128542	AG	0.0714445	4.56787e-18	5.57648e-11
cg03879629	3:46128713:A:G	chr3:46152446		chr3:46128713	GA	0.0714445	4.56787e-18	5.57648e-11
cg03879629	3:46140073:G:T	chr3:46152446		chr3:46140073	TG	0.0714445	4.56787e-18	5.57648e-11
cg03879629	3:46144981:G:T	chr3:46152446		chr3:46144981	TG	0.0714445	4.56787e-18	5.57648e-11
cg03879629	3:46154272:T:C	chr3:46152446		chr3:46154272	CT	0.0714445	4.56787e-18	5.57648e-11
cg03879629	3:46123055:C:T	chr3:46152446		chr3:46123055	TC	0.0714445	4.56787e-18	5.57648e-11
cg03879629	3:46147504:A:G	chr3:46152446		chr3:46147504	GA	0.0714445	4.56787e-18	5.57648e-11
cg07878065	18:2640168:C:T	chr18:2641871		chr18:2640168	TC	0.0176537	6.0708e-18	6.80254e-11
cg07878065	18:2641066:T:C	chr18:2641871		chr18:2641066	CT	0.0176537	6.0708e-18	6.80254e-11
cg07878065	18:2640201:C:T	chr18:2641871		chr18:2640201	TC	0.0176537	6.0708e-18	6.80254e-11
cg07878065	18:2641035:C:T	chr18:2641871		chr18:2641035	TC	0.0176537	6.0708e-18	6.80254e-11
cg07878065	18:2640789:T:C	chr18:2641871		chr18:2640789	CT	0.0176537	6.0708e-18	6.80254e-11
cg09858955	2:58111064:A:G	chr2:58135951	VRK2	chr2:58111064	GA	0.053476	6.18131e-18	6.80254e-11
cg09858955	2:58127907:C:T	chr2:58135951	VRK2	chr2:58127907	TC	0.053476	6.18131e-18	6.80254e-11
cg07878065	18:2639860:G:A	chr18:2641871		chr18:2639860	AG	0.0175941	6.42348e-18	6.80254e-11
cg07878065	18:2639889:G:A	chr18:2641871		chr18:2639889	AG	0.0175941	6.42348e-18	6.80254e-11
cg07878065	18:2640030:C:T	chr18:2641871		chr18:2640030	TC	0.0175941	6.42348e-18	6.80254e-11
cg07878065	18:2640033:T:C	chr18:2641871		chr18:2640033	CT	0.0175941	6.42348e-18	6.80254e-11
cg09858955	2:58168831:A:G	chr2:58135951	VRK2	chr2:58168831	GA	0.0527661	7.25204e-18	7.58856e-11
cg12439472	13:43555687:A:G	chr13:43565399	EPSTI1	chr13:43555687	GA	-0.114107	7.65284e-18	7.91375e-11
cg04268125	1:154555733:A:T	chr1:154579384	ADAR	chr1:154555733	TA	0.0602269	7.85999e-18	8.03346e-11
cg09858955	2:58117926:C:G	chr2:58135951	VRK2	chr2:58117926	GC	0.0526315	9.14201e-18	9.13141e-11
cg09858955	2:58121391:C:T	chr2:58135951	VRK2	chr2:58121391	TC	0.0526315	9.14201e-18	9.13141e-11
cg09858955	2:58139906:A:T	chr2:58135951	VRK2	chr2:58139906	TA	0.0530887	9.83093e-18	9.50567e-11
cg09858955	2:58160138:T:G	chr2:58135951	VRK2	chr2:58160138	GT	0.0531687	9.84113e-18	9.50567e-11
cg09858955	2:58152280:C:A	chr2:58135951	VRK2	chr2:58152280	AC	0.0531687	9.84113e-18	9.50567e-11
cg09858955	2:58119582:G:T	chr2:58135951	VRK2	chr2:58119582	TG	0.0524176	1.05147e-17	1.00459e-10
cg09858955	2:58127648:A:C	chr2:58135951	VRK2	chr2:58127648	CA	0.0529519	1.24384e-17	1.16309e-10
cg09858955	2:58127647:A:G	chr2:58135951	VRK2	chr2:58127647	GA	0.0529519	1.24384e-17	1.16309e-10
cg09858955	2:58119122:A:G	chr2:58135951	VRK2	chr2:58119122	GA	0.0526669	1.33732e-17	1.22446e-10
cg09858955	2:58120553:T:A	chr2:58135951	VRK2	chr2:58120553	AT	0.0526669	1.33732e-17	1.22446e-10
cg07878065	18:2644261:C:A	chr18:2641871		chr18:2644261	AC	0.0176839	1.44784e-17	1.31198e-10
cg09858955	2:58116640:T:C	chr2:58135951	VRK2	chr2:58116640	CT	0.0527475	1.49338e-17	1.32591e-10
cg09858955	2:58117095:T:C	chr2:58135951	VRK2	chr2:58117095	CT	0.0527475	1.49338e-17	1.32591e-10
cg09858955	2:58119657:C:G	chr2:58135951	VRK2	chr2:58119657	GC	0.0525435	1.69876e-17	1.49317e-10
cg12439472	13:43525288:A:G	chr13:43565399	EPSTI1	chr13:43525288	AG	-0.119875	2.19914e-17	1.8951e-10
cg12439472	13:43527143:T:C	chr13:43565399	EPSTI1	chr13:43527143	TC	-0.119875	2.19914e-17	1.8951e-10
cg09858955	2:58169166:G:T	chr2:58135951	VRK2	chr2:58169166	TG	0.0525045	2.90369e-17	2.47794e-10
cg09858955	2:58172107:C:T	chr2:58135951	VRK2	chr2:58172107	CT	-0.0533897	5.53244e-17	4.67587e-10
cg09858955	2:58243332:T:C	chr2:58135951	VRK2	chr2:58243332	CT	0.0504466	6.21241e-17	5.1515e-10
cg09858955	2:58246649:T:C	chr2:58135951	VRK2	chr2:58246649	CT	0.0504466	6.21241e-17	5.1515e-10
cg12439472	13:43534130:A:G	chr13:43565399	EPSTI1	chr13:43534130	GA	-0.116344	7.37966e-17	6.06222e-10
cg12439472	13:43604158:G:A	chr13:43565399	EPSTI1	chr13:43604158	AG	-0.113773	7.47679e-17	6.08514e-10
cg12439472	13:43549782:G:A	chr13:43565399	EPSTI1	chr13:43549782	AG	-0.10373	1.29947e-16	9.42824e-10
cg12439472	13:43518301:T:C	chr13:43565399	EPSTI1	chr13:43518301	TC	-0.118477	1.34403e-16	9.42824e-10
cg03879629	3:46174331:T:C	chr3:46152446		chr3:46174331	CT	0.0679459	1.60686e-16	9.42824e-10
cg03879629	3:46177096:G:A	chr3:46152446		chr3:46177096	AG	0.0679459	1.60686e-16	9.42824e-10
cg03879629	3:46173642:C:T	chr3:46152446		chr3:46173642	TC	0.0679459	1.60686e-16	9.42824e-10
cg03879629	3:46174605:A:G	chr3:46152446		chr3:46174605	GA	0.0679459	1.60686e-16	9.42824e-10
cg09858955	2:58150941:A:C	chr2:58135951	VRK2	chr2:58150941	AC	-0.0540291	1.67002e-16	9.42824e-10
cg09858955	2:58166181:G:A	chr2:58135951	VRK2	chr2:58166181	GA	-0.0540291	1.67002e-16	9.42824e-10
cg09858955	2:58158283:C:T	chr2:58135951	VRK2	chr2:58158283	CT	-0.0540291	1.67002e-16	9.42824e-10
cg09858955	2:58159362:T:A	chr2:58135951	VRK2	chr2:58159362	TA	-0.0540291	1.67002e-16	9.42824e-10
cg09858955	2:58164223:A:G	chr2:58135951	VRK2	chr2:58164223	AG	-0.0540291	1.67002e-16	9.42824e-10
cg09858955	2:58166468:T:C	chr2:58135951	VRK2	chr2:58166468	TC	-0.0540291	1.67002e-16	9.42824e-10
cg09858955	2:58166643:T:G	chr2:58135951	VRK2	chr2:58166643	TG	-0.0540291	1.67002e-16	9.42824e-10
cg09858955	2:58154249:T:C	chr2:58135951	VRK2	chr2:58154249	TC	-0.0540291	1.67002e-16	9.42824e-10
cg09858955	2:58160123:A:C	chr2:58135951	VRK2	chr2:58160123	AC	-0.0544133	1.90446e-16	9.42824e-10
cg09858955	2:58164454:G:A	chr2:58135951	VRK2	chr2:58164454	GA	-0.0544133	1.90446e-16	9.42824e-10
cg09858955	2:58177082:C:A	chr2:58135951	VRK2	chr2:58177082	CA	-0.0544133	1.90446e-16	9.42824e-10
cg09858955	2:58156539:T:C	chr2:58135951	VRK2	chr2:58156539	TC	-0.0544133	1.90446e-16	9.42824e-10
cg09858955	2:58150768:T:C	chr2:58135951	VRK2	chr2:58150768	TC	-0.0544133	1.90446e-16	9.42824e-10
cg03879629	3:46057867:A:G	chr3:46152446		chr3:46057867	GA	0.0686375	2.01655e-16	9.42824e-10
cg03879629	3:46116010:T:A	chr3:46152446		chr3:46116010	AT	0.0686375	2.01655e-16	9.42824e-10
cg03879629	3:46068473:A:G	chr3:46152446		chr3:46068473	GA	0.0686375	2.01655e-16	9.42824e-10
cg03879629	3:46061304:A:G	chr3:46152446		chr3:46061304	GA	0.0686375	2.01655e-16	9.42824e-10
cg03879629	3:46055909:C:T	chr3:46152446		chr3:46055909	TC	0.0686375	2.01655e-16	9.42824e-10
cg03879629	3:46056173:C:T	chr3:46152446		chr3:46056173	TC	0.0686375	2.01655e-16	9.42824e-10
cg03879629	3:46057233:C:A	chr3:46152446		chr3:46057233	AC	0.0686375	2.01655e-16	9.42824e-10
cg03879629	3:46058908:G:A	chr3:46152446		chr3:46058908	AG	0.0686375	2.01655e-16	9.42824e-10
cg03879629	3:46061840:A:G	chr3:46152446		chr3:46061840	GA	0.0686375	2.01655e-16	9.42824e-10
cg03879629	3:46061997:T:C	chr3:46152446		chr3:46061997	CT	0.0686375	2.01655e-16	9.42824e-10
cg03879629	3:46063753:T:C	chr3:46152446		chr3:46063753	CT	0.0686375	2.01655e-16	9.42824e-10
cg03879629	3:46064618:G:C	chr3:46152446		chr3:46064618	CG	0.0686375	2.01655e-16	9.42824e-10
cg03879629	3:46065763:G:A	chr3:46152446		chr3:46065763	AG	0.0686375	2.01655e-16	9.42824e-10
cg03879629	3:46065963:G:A	chr3:46152446		chr3:46065963	AG	0.0686375	2.01655e-16	9.42824e-10
cg03879629	3:46087992:G:A	chr3:46152446		chr3:46087992	AG	0.0686375	2.01655e-16	9.42824e-10
cg03879629	3:46098526:C:G	chr3:46152446		chr3:46098526	GC	0.0686375	2.01655e-16	9.42824e-10
cg03879629	3:46055716:G:A	chr3:46152446		chr3:46055716	AG	0.0686375	2.01655e-16	9.42824e-10
cg03879629	3:46061218:T:C	chr3:46152446		chr3:46061218	CT	0.0686375	2.01655e-16	9.42824e-10
cg03879629	3:46063329:T:C	chr3:46152446		chr3:46063329	CT	0.0686375	2.01655e-16	9.42824e-10
cg03879629	3:46064626:C:G	chr3:46152446		chr3:46064626	GC	0.0686375	2.01655e-16	9.42824e-10
cg03879629	3:46067507:T:G	chr3:46152446		chr3:46067507	GT	0.0686375	2.01655e-16	9.42824e-10
cg03879629	3:46095104:A:G	chr3:46152446		chr3:46095104	GA	0.0686375	2.01655e-16	9.42824e-10
cg03879629	3:46095336:T:C	chr3:46152446		chr3:46095336	CT	0.0686375	2.01655e-16	9.42824e-10
cg03879629	3:46072704:G:A	chr3:46152446		chr3:46072704	AG	0.0686375	2.01655e-16	9.42824e-10
cg03879629	3:46053581:A:T	chr3:46152446		chr3:46053581	TA	0.0686375	2.01655e-16	9.42824e-10
cg03879629	3:46055250:G:A	chr3:46152446		chr3:46055250	AG	0.0686375	2.01655e-16	9.42824e-10
cg03879629	3:46102173:G:C	chr3:46152446		chr3:46102173	CG	0.0686375	2.01655e-16	9.42824e-10
cg03879629	3:46056162:G:A	chr3:46152446		chr3:46056162	AG	0.0686375	2.01655e-16	9.42824e-10
cg03879629	3:46056911:T:A	chr3:46152446		chr3:46056911	AT	0.0686375	2.01655e-16	9.42824e-10
cg03879629	3:46068835:G:T	chr3:46152446		chr3:46068835	TG	0.0686375	2.01655e-16	9.42824e-10
cg03879629	3:46069573:A:C	chr3:46152446		chr3:46069573	CA	0.0686375	2.01655e-16	9.42824e-10
cg03879629	3:46070337:C:G	chr3:46152446		chr3:46070337	GC	0.0686375	2.01655e-16	9.42824e-10
cg03879629	3:46070353:A:C	chr3:46152446		chr3:46070353	CA	0.0686375	2.01655e-16	9.42824e-10
cg03879629	3:46071081:G:A	chr3:46152446		chr3:46071081	AG	0.0686375	2.01655e-16	9.42824e-10
cg03879629	3:46072630:C:T	chr3:46152446		chr3:46072630	TC	0.0686375	2.01655e-16	9.42824e-10
cg03879629	3:46072839:C:T	chr3:46152446		chr3:46072839	TC	0.0686375	2.01655e-16	9.42824e-10
cg03879629	3:46073314:T:C	chr3:46152446		chr3:46073314	CT	0.0686375	2.01655e-16	9.42824e-10
cg03879629	3:46074711:G:A	chr3:46152446		chr3:46074711	AG	0.0686375	2.01655e-16	9.42824e-10
cg03879629	3:46054156:G:T	chr3:46152446		chr3:46054156	TG	0.0686375	2.01655e-16	9.42824e-10
cg03879629	3:46059249:C:T	chr3:46152446		chr3:46059249	TC	0.0686375	2.01655e-16	9.42824e-10
cg03879629	3:46059484:T:C	chr3:46152446		chr3:46059484	CT	0.0686375	2.01655e-16	9.42824e-10
cg03879629	3:46072519:G:A	chr3:46152446		chr3:46072519	AG	0.0686375	2.01655e-16	9.42824e-10
cg03879629	3:46096798:T:C	chr3:46152446		chr3:46096798	CT	0.0686375	2.01655e-16	9.42824e-10
cg03879629	3:46100138:C:G	chr3:46152446		chr3:46100138	GC	0.0686375	2.01655e-16	9.42824e-10
cg03879629	3:46099154:C:T	chr3:46152446		chr3:46099154	TC	0.0686375	2.01655e-16	9.42824e-10
cg03879629	3:46077332:A:G	chr3:46152446		chr3:46077332	GA	0.0686375	2.01655e-16	9.42824e-10
cg03879629	3:46107601:A:G	chr3:46152446		chr3:46107601	GA	0.0686375	2.01655e-16	9.42824e-10
cg03879629	3:46111213:T:C	chr3:46152446		chr3:46111213	CT	0.0686375	2.01655e-16	9.42824e-10
cg03879629	3:46081306:T:C	chr3:46152446		chr3:46081306	CT	0.0686375	2.01655e-16	9.42824e-10
cg03879629	3:46071763:T:C	chr3:46152446		chr3:46071763	CT	0.0686375	2.01655e-16	9.42824e-10
cg03879629	3:46072768:G:A	chr3:46152446		chr3:46072768	AG	0.0686375	2.01655e-16	9.42824e-10
cg03879629	3:46073923:A:G	chr3:46152446		chr3:46073923	GA	0.0686375	2.01655e-16	9.42824e-10
cg03879629	3:46053968:A:G	chr3:46152446		chr3:46053968	GA	0.0686375	2.01655e-16	9.42824e-10
cg03879629	3:46075090:A:C	chr3:46152446		chr3:46075090	CA	0.0686375	2.01655e-16	9.42824e-10
cg03879629	3:46103680:G:T	chr3:46152446		chr3:46103680	TG	0.0686375	2.01655e-16	9.42824e-10
cg03879629	3:46074858:G:A	chr3:46152446		chr3:46074858	AG	0.0686375	2.01655e-16	9.42824e-10
cg03879629	3:46101466:C:T	chr3:46152446		chr3:46101466	TC	0.0686375	2.01655e-16	9.42824e-10
cg03879629	3:46100491:C:T	chr3:46152446		chr3:46100491	TC	0.0686375	2.01655e-16	9.42824e-10
cg03879629	3:46094063:A:G	chr3:46152446		chr3:46094063	GA	0.0686375	2.01655e-16	9.42824e-10
cg03879629	3:46071868:A:G	chr3:46152446		chr3:46071868	GA	0.0686375	2.01655e-16	9.42824e-10
cg03879629	3:46107498:A:G	chr3:46152446		chr3:46107498	GA	0.0686375	2.01655e-16	9.42824e-10
cg09858955	2:58138651:A:G	chr2:58135951	VRK2	chr2:58138651	AG	-0.0534788	2.41091e-16	1.07027e-09
cg09858955	2:58135872:A:G	chr2:58135951	VRK2	chr2:58135872	AG	-0.0534788	2.41091e-16	1.07027e-09
cg09858955	2:58134048:T:A	chr2:58135951	VRK2	chr2:58134048	TA	-0.0534788	2.41091e-16	1.07027e-09
cg09858955	2:58137755:G:T	chr2:58135951	VRK2	chr2:58137755	GT	-0.0534788	2.41091e-16	1.07027e-09
cg09858955	2:58139865:G:C	chr2:58135951	VRK2	chr2:58139865	GC	-0.0534788	2.41091e-16	1.07027e-09
cg09858955	2:58142647:T:G	chr2:58135951	VRK2	chr2:58142647	TG	-0.0534788	2.41091e-16	1.07027e-09
cg09858955	2:58143854:C:A	chr2:58135951	VRK2	chr2:58143854	CA	-0.0534788	2.41091e-16	1.07027e-09
cg09858955	2:58137930:A:G	chr2:58135951	VRK2	chr2:58137930	AG	-0.0534788	2.41091e-16	1.07027e-09
cg09858955	2:58140977:G:A	chr2:58135951	VRK2	chr2:58140977	GA	-0.0534788	2.41091e-16	1.07027e-09
cg09858955	2:58139593:A:G	chr2:58135951	VRK2	chr2:58139593	AG	-0.0534788	2.41091e-16	1.07027e-09
cg09858955	2:58166760:T:C	chr2:58135951	VRK2	chr2:58166760	TC	-0.0536132	2.70085e-16	1.18109e-09
cg09858955	2:58168098:T:C	chr2:58135951	VRK2	chr2:58168098	TC	-0.0536132	2.70085e-16	1.18109e-09
cg09858955	2:58164435:C:T	chr2:58135951	VRK2	chr2:58164435	CT	-0.0536132	2.70085e-16	1.18109e-09
cg09858955	2:58233464:C:T	chr2:58135951	VRK2	chr2:58233464	TC	0.0495513	3.01872e-16	1.31356e-09
cg09858955	2:58167258:T:G	chr2:58135951	VRK2	chr2:58167258	TG	-0.0537135	3.28686e-16	1.40679e-09
cg09858955	2:58167260:G:C	chr2:58135951	VRK2	chr2:58167260	GC	-0.0537135	3.28686e-16	1.40679e-09
cg12439472	13:43522214:G:T	chr13:43565399	EPSTI1	chr13:43522214	TG	-0.117069	3.33655e-16	1.40679e-09
cg12439472	13:43553825:C:T	chr13:43565399	EPSTI1	chr13:43553825	TC	-0.103148	3.3944e-16	1.40679e-09
cg09858955	2:58160639:G:C	chr2:58135951	VRK2	chr2:58160639	GC	-0.053592	3.45704e-16	1.40679e-09
cg09858955	2:58155253:T:C	chr2:58135951	VRK2	chr2:58155253	TC	-0.053592	3.45704e-16	1.40679e-09
cg09858955	2:58155358:A:T	chr2:58135951	VRK2	chr2:58155358	AT	-0.053592	3.45704e-16	1.40679e-09
cg09858955	2:58156583:A:C	chr2:58135951	VRK2	chr2:58156583	AC	-0.053592	3.45704e-16	1.40679e-09
cg09858955	2:58161221:A:G	chr2:58135951	VRK2	chr2:58161221	AG	-0.053592	3.45704e-16	1.40679e-09
cg09858955	2:58162191:A:G	chr2:58135951	VRK2	chr2:58162191	AG	-0.053592	3.45704e-16	1.40679e-09
cg09858955	2:58154601:G:A	chr2:58135951	VRK2	chr2:58154601	GA	-0.053592	3.45704e-16	1.40679e-09
cg09858955	2:58158152:A:G	chr2:58135951	VRK2	chr2:58158152	AG	-0.053592	3.45704e-16	1.40679e-09
cg09858955	2:58170004:T:C	chr2:58135951	VRK2	chr2:58170004	TC	-0.053592	3.45704e-16	1.40679e-09
cg09858955	2:58171287:A:G	chr2:58135951	VRK2	chr2:58171287	AG	-0.053592	3.45704e-16	1.40679e-09
cg09858955	2:58179019:C:T	chr2:58135951	VRK2	chr2:58179019	CT	-0.0542598	3.49991e-16	1.41767e-09
cg09858955	2:58167440:C:T	chr2:58135951	VRK2	chr2:58167440	CT	-0.0536608	3.76083e-16	1.51637e-09
cg09858955	2:58112266:A:T	chr2:58135951	VRK2	chr2:58112266	AT	-0.0540437	3.89654e-16	1.56392e-09
cg04268125	1:154577055:T:G	chr1:154579384	ADAR	chr1:154577055	GT	0.0527762	3.95878e-16	1.56742e-09
cg04268125	1:154582129:C:T	chr1:154579384	ADAR	chr1:154582129	TC	0.0527762	3.95878e-16	1.56742e-09
cg04268125	1:154572228:C:T	chr1:154579384	ADAR	chr1:154572228	TC	0.0527762	3.95878e-16	1.56742e-09
cg12439472	13:43607143:C:T	chr13:43565399	EPSTI1	chr13:43607143	TC	-0.109142	4.20453e-16	1.65726e-09
cg03879629	3:46082481:G:A	chr3:46152446		chr3:46082481	AG	0.0677714	4.36979e-16	1.71471e-09
cg23892836	6:29688501:A:C	chr6:29692085	HLA-F	chr6:29688501	AC	-0.0301229	4.80759e-16	1.87812e-09
cg09858955	2:58159473:T:G	chr2:58135951	VRK2	chr2:58159473	TG	-0.053195	5.47632e-16	2.05652e-09
cg09858955	2:58161355:C:T	chr2:58135951	VRK2	chr2:58161355	CT	-0.053195	5.47632e-16	2.05652e-09
cg09858955	2:58161752:C:A	chr2:58135951	VRK2	chr2:58161752	CA	-0.053195	5.47632e-16	2.05652e-09
cg09858955	2:58166769:T:C	chr2:58135951	VRK2	chr2:58166769	TC	-0.053195	5.47632e-16	2.05652e-09
cg09858955	2:58151817:A:G	chr2:58135951	VRK2	chr2:58151817	AG	-0.053195	5.47632e-16	2.05652e-09
cg09858955	2:58152075:T:C	chr2:58135951	VRK2	chr2:58152075	TC	-0.053195	5.47632e-16	2.05652e-09
cg09858955	2:58159670:A:G	chr2:58135951	VRK2	chr2:58159670	AG	-0.053195	5.47632e-16	2.05652e-09
cg09858955	2:58161397:C:G	chr2:58135951	VRK2	chr2:58161397	CG	-0.053195	5.47632e-16	2.05652e-09
cg09858955	2:58149116:G:A	chr2:58135951	VRK2	chr2:58149116	GA	-0.053195	5.47632e-16	2.05652e-09
cg09858955	2:58156772:G:C	chr2:58135951	VRK2	chr2:58156772	GC	-0.0533237	5.49823e-16	2.05652e-09
cg09858955	2:58033361:A:G	chr2:58135951	VRK2	chr2:58033361	AG	-0.0503239	6.68755e-16	2.49077e-09
cg09858955	2:58171220:A:C	chr2:58135951	VRK2	chr2:58171220	AC	-0.053006	7.10401e-16	2.63472e-09
cg09858955	2:58168856:G:T	chr2:58135951	VRK2	chr2:58168856	GT	-0.0533326	7.39128e-16	2.72974e-09
cg03879629	3:46111759:G:A	chr3:46152446		chr3:46111759	AG	0.0672303	7.57869e-16	2.74136e-09
cg03879629	3:46114216:A:G	chr3:46152446		chr3:46114216	GA	0.0672303	7.57869e-16	2.74136e-09
cg03879629	3:46111081:A:G	chr3:46152446		chr3:46111081	GA	0.0672303	7.57869e-16	2.74136e-09
cg03879629	3:46108285:C:T	chr3:46152446		chr3:46108285	TC	0.0672303	7.57869e-16	2.74136e-09
cg03879629	3:46108400:G:A	chr3:46152446		chr3:46108400	AG	0.0672303	7.57869e-16	2.74136e-09
cg09858955	2:58148180:G:A	chr2:58135951	VRK2	chr2:58148180	GA	-0.0526697	7.69857e-16	2.74276e-09
cg09858955	2:58143438:A:G	chr2:58135951	VRK2	chr2:58143438	AG	-0.0526697	7.69857e-16	2.74276e-09
cg09858955	2:58169388:A:G	chr2:58135951	VRK2	chr2:58169388	AG	-0.0532215	7.70735e-16	2.74276e-09
cg09858955	2:58169494:T:C	chr2:58135951	VRK2	chr2:58169494	TC	-0.0532215	7.70735e-16	2.74276e-09
cg12439472	13:43515182:T:C	chr13:43565399	EPSTI1	chr13:43515182	TC	-0.092818	8.30692e-16	2.88539e-09
cg12439472	13:43517127:A:G	chr13:43565399	EPSTI1	chr13:43517127	AG	-0.092818	8.30692e-16	2.88539e-09
cg03879629	3:46051774:G:A	chr3:46152446		chr3:46051774	AG	0.0682843	8.40453e-16	2.88539e-09
cg03879629	3:46051908:A:G	chr3:46152446		chr3:46051908	GA	0.0682843	8.40453e-16	2.88539e-09
cg03879629	3:46052263:G:C	chr3:46152446		chr3:46052263	CG	0.0682843	8.40453e-16	2.88539e-09
cg03879629	3:46052800:G:A	chr3:46152446		chr3:46052800	AG	0.0682843	8.40453e-16	2.88539e-09
cg03879629	3:46051702:G:A	chr3:46152446		chr3:46051702	AG	0.0682843	8.40453e-16	2.88539e-09
cg12439472	13:43549295:A:G	chr13:43565399	EPSTI1	chr13:43549295	GA	-0.110959	8.46927e-16	2.88539e-09
cg12439472	13:43552544:C:T	chr13:43565399	EPSTI1	chr13:43552544	TC	-0.110959	8.46927e-16	2.88539e-09
cg12439472	13:43546328:G:A	chr13:43565399	EPSTI1	chr13:43546328	AG	-0.110959	8.46927e-16	2.88539e-09
cg12439472	13:43546327:T:C	chr13:43565399	EPSTI1	chr13:43546327	CT	-0.110959	8.46927e-16	2.88539e-09
cg03879629	3:46041837:C:T	chr3:46152446		chr3:46041837	TC	0.0684846	1.08145e-15	3.60065e-09
cg03879629	3:46049764:G:A	chr3:46152446		chr3:46049764	AG	0.0684846	1.08145e-15	3.60065e-09
cg03879629	3:46039868:A:G	chr3:46152446		chr3:46039868	GA	0.0684846	1.08145e-15	3.60065e-09
cg03879629	3:46046459:G:A	chr3:46152446		chr3:46046459	AG	0.0684846	1.08145e-15	3.60065e-09
cg03879629	3:46047658:G:C	chr3:46152446		chr3:46047658	CG	0.0684846	1.08145e-15	3.60065e-09
cg03879629	3:46049827:G:T	chr3:46152446		chr3:46049827	TG	0.0684846	1.08145e-15	3.60065e-09
cg04268125	1:154591489:G:A	chr1:154579384	ADAR	chr1:154591489	AG	0.0516753	1.11633e-15	3.64771e-09
cg04268125	1:154594690:A:G	chr1:154579384	ADAR	chr1:154594690	GA	0.0516753	1.11633e-15	3.64771e-09
cg04268125	1:154589965:T:C	chr1:154579384	ADAR	chr1:154589965	CT	0.0516753	1.11633e-15	3.64771e-09
cg04268125	1:154592201:T:C	chr1:154579384	ADAR	chr1:154592201	CT	0.0516753	1.11633e-15	3.64771e-09
cg04268125	1:154589232:C:T	chr1:154579384	ADAR	chr1:154589232	TC	0.0516753	1.11633e-15	3.64771e-09
cg09858955	2:57998040:A:C	chr2:58135951	VRK2	chr2:57998040	CA	0.049832	1.13646e-15	3.69972e-09
cg09858955	2:58169418:G:A	chr2:58135951	VRK2	chr2:58169418	GA	-0.0528473	1.16901e-15	3.79166e-09
cg09858955	2:58211509:A:G	chr2:58135951	VRK2	chr2:58211509	AG	-0.0531496	1.38663e-15	4.48096e-09
cg09858955	2:58137618:C:T	chr2:58135951	VRK2	chr2:58137618	CT	-0.0518547	1.48248e-15	4.69646e-09
cg09858955	2:58113995:T:C	chr2:58135951	VRK2	chr2:58113995	TC	-0.0523509	1.48538e-15	4.69646e-09
cg09858955	2:58123724:T:C	chr2:58135951	VRK2	chr2:58123724	TC	-0.0523509	1.48538e-15	4.69646e-09
cg09858955	2:58128804:C:T	chr2:58135951	VRK2	chr2:58128804	CT	-0.0523509	1.48538e-15	4.69646e-09
cg09858955	2:58123798:T:C	chr2:58135951	VRK2	chr2:58123798	TC	-0.0523509	1.48538e-15	4.69646e-09
cg09858955	2:58130327:C:T	chr2:58135951	VRK2	chr2:58130327	CT	-0.0523509	1.48538e-15	4.69646e-09
cg09858955	2:58170161:C:A	chr2:58135951	VRK2	chr2:58170161	CA	-0.0524451	1.52591e-15	4.80734e-09
cg09858955	2:57992112:G:A	chr2:58135951	VRK2	chr2:57992112	GA	-0.0494677	1.63472e-15	5.13174e-09
cg09858955	2:58029645:C:A	chr2:58135951	VRK2	chr2:58029645	AC	0.0503141	1.80313e-15	5.64026e-09
cg09858955	2:57956088:G:A	chr2:58135951	VRK2	chr2:57956088	AG	0.0494683	1.97623e-15	6.15981e-09
cg04268125	1:154583210:A:C	chr1:154579384	ADAR	chr1:154583210	CA	0.0515476	2.03833e-15	6.24268e-09
cg04268125	1:154583102:T:C	chr1:154579384	ADAR	chr1:154583102	CT	0.0515476	2.03833e-15	6.24268e-09
cg04268125	1:154583762:G:A	chr1:154579384	ADAR	chr1:154583762	AG	0.0515476	2.03833e-15	6.24268e-09
cg04268125	1:154586957:A:G	chr1:154579384	ADAR	chr1:154586957	GA	0.0515476	2.03833e-15	6.24268e-09
cg04268125	1:154582970:A:G	chr1:154579384	ADAR	chr1:154582970	GA	0.0515476	2.03833e-15	6.24268e-09
cg12439472	13:43517736:G:T	chr13:43565399	EPSTI1	chr13:43517736	GT	-0.0926785	2.08781e-15	6.34997e-09
cg12439472	13:43518768:G:A	chr13:43565399	EPSTI1	chr13:43518768	GA	-0.0926785	2.08781e-15	6.34997e-09
cg09858955	2:58095252:G:C	chr2:58135951	VRK2	chr2:58095252	CG	0.0496941	2.41306e-15	6.80383e-09
cg03879629	3:46000728:T:G	chr3:46152446		chr3:46000728	GT	0.0674815	2.50795e-15	6.80383e-09
cg03879629	3:46000870:G:A	chr3:46152446		chr3:46000870	AG	0.0674815	2.50795e-15	6.80383e-09
cg03879629	3:45975443:C:T	chr3:46152446		chr3:45975443	TC	0.0674815	2.50795e-15	6.80383e-09
cg03879629	3:46008087:G:A	chr3:46152446		chr3:46008087	AG	0.0674815	2.50795e-15	6.80383e-09
cg03879629	3:45985347:C:G	chr3:46152446		chr3:45985347	GC	0.0674815	2.50795e-15	6.80383e-09
cg03879629	3:45993645:C:T	chr3:46152446		chr3:45993645	TC	0.0674815	2.50795e-15	6.80383e-09
cg03879629	3:45974092:G:A	chr3:46152446		chr3:45974092	AG	0.0674815	2.50795e-15	6.80383e-09
cg03879629	3:45976662:C:T	chr3:46152446		chr3:45976662	TC	0.0674815	2.50795e-15	6.80383e-09
cg03879629	3:45989921:G:T	chr3:46152446		chr3:45989921	TG	0.0674815	2.50795e-15	6.80383e-09
cg03879629	3:46007488:G:A	chr3:46152446		chr3:46007488	AG	0.0674815	2.50795e-15	6.80383e-09
cg03879629	3:45999209:A:G	chr3:46152446		chr3:45999209	GA	0.0674815	2.50795e-15	6.80383e-09
cg03879629	3:46001367:C:A	chr3:46152446		chr3:46001367	AC	0.0674815	2.50795e-15	6.80383e-09
cg03879629	3:46006341:C:G	chr3:46152446		chr3:46006341	GC	0.0674815	2.50795e-15	6.80383e-09
cg03879629	3:45981171:C:T	chr3:46152446		chr3:45981171	TC	0.0674815	2.50795e-15	6.80383e-09
cg03879629	3:45983476:T:A	chr3:46152446		chr3:45983476	AT	0.0674815	2.50795e-15	6.80383e-09
cg03879629	3:45997263:T:C	chr3:46152446		chr3:45997263	CT	0.0674815	2.50795e-15	6.80383e-09
cg03879629	3:46006269:C:T	chr3:46152446		chr3:46006269	TC	0.0674815	2.50795e-15	6.80383e-09
cg03879629	3:46006239:A:G	chr3:46152446		chr3:46006239	GA	0.0674815	2.50795e-15	6.80383e-09
cg03879629	3:46007825:T:C	chr3:46152446		chr3:46007825	CT	0.0674815	2.50795e-15	6.80383e-09
cg03879629	3:45960700:C:T	chr3:46152446		chr3:45960700	TC	0.0674815	2.50795e-15	6.80383e-09
cg03879629	3:45989873:C:T	chr3:46152446		chr3:45989873	TC	0.0674815	2.50795e-15	6.80383e-09
cg03879629	3:45995748:T:C	chr3:46152446		chr3:45995748	CT	0.0674815	2.50795e-15	6.80383e-09
cg03879629	3:45996501:A:G	chr3:46152446		chr3:45996501	GA	0.0674815	2.50795e-15	6.80383e-09
cg03879629	3:45954339:C:T	chr3:46152446		chr3:45954339	TC	0.0674815	2.50795e-15	6.80383e-09
cg03879629	3:45960646:T:C	chr3:46152446		chr3:45960646	CT	0.0674815	2.50795e-15	6.80383e-09
cg03879629	3:45968043:T:G	chr3:46152446		chr3:45968043	GT	0.0674815	2.50795e-15	6.80383e-09
cg03879629	3:45970391:G:A	chr3:46152446		chr3:45970391	AG	0.0674815	2.50795e-15	6.80383e-09
cg03879629	3:46001227:G:A	chr3:46152446		chr3:46001227	AG	0.0674815	2.50795e-15	6.80383e-09
cg03879629	3:46002963:G:C	chr3:46152446		chr3:46002963	CG	0.0674815	2.50795e-15	6.80383e-09
cg03879629	3:46003496:T:C	chr3:46152446		chr3:46003496	CT	0.0674815	2.50795e-15	6.80383e-09
cg03879629	3:46003537:G:A	chr3:46152446		chr3:46003537	AG	0.0674815	2.50795e-15	6.80383e-09
cg03879629	3:45962603:A:G	chr3:46152446		chr3:45962603	GA	0.0674815	2.50795e-15	6.80383e-09
cg03879629	3:45960420:G:C	chr3:46152446		chr3:45960420	CG	0.0674815	2.50795e-15	6.80383e-09
cg03879629	3:46001720:T:G	chr3:46152446		chr3:46001720	GT	0.0674815	2.50795e-15	6.80383e-09
cg03879629	3:46012279:T:C	chr3:46152446		chr3:46012279	CT	0.0670502	2.72587e-15	7.07212e-09
cg03879629	3:46010007:T:C	chr3:46152446		chr3:46010007	CT	0.0670502	2.72587e-15	7.07212e-09
cg03879629	3:46025048:G:A	chr3:46152446		chr3:46025048	AG	0.0670502	2.72587e-15	7.07212e-09
cg03879629	3:46015933:T:C	chr3:46152446		chr3:46015933	CT	0.0670502	2.72587e-15	7.07212e-09
cg03879629	3:46013832:C:T	chr3:46152446		chr3:46013832	TC	0.0670502	2.72587e-15	7.07212e-09
cg03879629	3:46011436:A:G	chr3:46152446		chr3:46011436	GA	0.0670502	2.72587e-15	7.07212e-09
cg03879629	3:46022833:G:A	chr3:46152446		chr3:46022833	AG	0.0670502	2.72587e-15	7.07212e-09
cg03879629	3:46014545:T:G	chr3:46152446		chr3:46014545	GT	0.0670502	2.72587e-15	7.07212e-09
cg03879629	3:46024529:T:A	chr3:46152446		chr3:46024529	AT	0.0670502	2.72587e-15	7.07212e-09
cg03879629	3:46035097:A:G	chr3:46152446		chr3:46035097	GA	0.0670502	2.72587e-15	7.07212e-09
cg03879629	3:46039060:G:C	chr3:46152446		chr3:46039060	CG	0.0670502	2.72587e-15	7.07212e-09
cg03879629	3:46009487:G:A	chr3:46152446		chr3:46009487	AG	0.0670502	2.72587e-15	7.07212e-09
cg03879629	3:46012391:A:G	chr3:46152446		chr3:46012391	GA	0.0670502	2.72587e-15	7.07212e-09
cg03879629	3:46018344:G:A	chr3:46152446		chr3:46018344	AG	0.0670502	2.72587e-15	7.07212e-09
cg09858955	2:58007905:T:A	chr2:58135951	VRK2	chr2:58007905	AT	-0.0521198	2.72753e-15	7.07212e-09
cg09858955	2:58119574:C:T	chr2:58135951	VRK2	chr2:58119574	CT	-0.0517956	2.76832e-15	7.15676e-09
cg09858955	2:58222928:T:C	chr2:58135951	VRK2	chr2:58222928	TC	-0.0526969	3.20419e-15	8.2593e-09
cg09858955	2:57943567:T:C	chr2:58135951	VRK2	chr2:57943567	TC	-0.0489396	3.35387e-15	8.61982e-09
cg12439472	13:43551920:G:A	chr13:43565399	EPSTI1	chr13:43551920	AG	-0.0974196	3.44195e-15	8.82043e-09
cg09858955	2:58237405:T:C	chr2:58135951	VRK2	chr2:58237405	CT	0.0480864	3.97035e-15	1.01007e-08
cg17114584	11:596672:G:T	chr11:613792	IRF7	chr11:596672	TG	-0.083791	3.99787e-15	1.01007e-08
cg17114584	11:602322:A:G	chr11:613792	IRF7	chr11:602322	GA	-0.083791	3.99787e-15	1.01007e-08
cg09858955	2:58044533:G:C	chr2:58135951	VRK2	chr2:58044533	CG	-0.0521186	3.99901e-15	1.01007e-08
cg09858955	2:58040174:T:C	chr2:58135951	VRK2	chr2:58040174	CT	-0.0521186	3.99901e-15	1.01007e-08
cg09858955	2:58041936:C:T	chr2:58135951	VRK2	chr2:58041936	TC	0.0497844	4.01699e-15	1.0117e-08
cg12439472	13:43538898:A:G	chr13:43565399	EPSTI1	chr13:43538898	GA	-0.110272	4.18531e-15	1.05109e-08
cg12439472	13:43510190:A:G	chr13:43565399	EPSTI1	chr13:43510190	AG	-0.0925965	4.30313e-15	1.0776e-08
cg09858955	2:58065936:T:A	chr2:58135951	VRK2	chr2:58065936	AT	0.0488341	4.37703e-15	1.09299e-08
cg03879629	3:46007823:G:T	chr3:46152446		chr3:46007823	TG	0.067149	5.17001e-15	1.28735e-08
cg12439472	13:43542677:C:A	chr13:43565399	EPSTI1	chr13:43542677	AC	-0.0968335	5.33332e-15	1.2998e-08
cg03879629	3:45916786:G:A	chr3:46152446		chr3:45916786	AG	0.0674144	5.3679e-15	1.2998e-08
cg03879629	3:45945132:A:C	chr3:46152446		chr3:45945132	CA	0.0674144	5.3679e-15	1.2998e-08
cg03879629	3:45947018:A:G	chr3:46152446		chr3:45947018	GA	0.0674144	5.3679e-15	1.2998e-08
cg03879629	3:45932407:G:A	chr3:46152446		chr3:45932407	AG	0.0674144	5.3679e-15	1.2998e-08
cg03879629	3:45939802:G:A	chr3:46152446		chr3:45939802	AG	0.0674144	5.3679e-15	1.2998e-08
cg03879629	3:45918215:G:A	chr3:46152446		chr3:45918215	AG	0.0674144	5.3679e-15	1.2998e-08
cg03879629	3:45939016:G:A	chr3:46152446		chr3:45939016	AG	0.0674144	5.3679e-15	1.2998e-08
cg03879629	3:45928769:G:A	chr3:46152446		chr3:45928769	AG	0.0674144	5.3679e-15	1.2998e-08
cg03879629	3:45920298:T:C	chr3:46152446		chr3:45920298	CT	0.0674144	5.3679e-15	1.2998e-08
cg09858955	2:58208074:A:G	chr2:58135951	VRK2	chr2:58208074	AG	-0.0511808	5.4588e-15	1.31098e-08
cg09858955	2:58200748:A:G	chr2:58135951	VRK2	chr2:58200748	AG	-0.0511808	5.4588e-15	1.31098e-08
cg09858955	2:58210239:T:C	chr2:58135951	VRK2	chr2:58210239	TC	-0.0511808	5.4588e-15	1.31098e-08
cg12439472	13:43528769:G:A	chr13:43565399	EPSTI1	chr13:43528769	GA	-0.0896	5.65911e-15	1.35538e-08
cg03879629	3:46049765:T:C	chr3:46152446		chr3:46049765	CT	0.0658366	6.42701e-15	1.53511e-08
cg03879629	3:46015569:T:C	chr3:46152446		chr3:46015569	CT	0.0662499	7.31094e-15	1.74151e-08
cg09858955	2:58014831:C:T	chr2:58135951	VRK2	chr2:58014831	CT	-0.0509458	9.06848e-15	2.15433e-08
cg09858955	2:58035555:G:A	chr2:58135951	VRK2	chr2:58035555	GA	-0.0509151	9.11395e-15	2.15929e-08
cg12439472	13:43586533:A:G	chr13:43565399	EPSTI1	chr13:43586533	GA	0.0863045	1.00313e-14	2.37025e-08
cg09858955	2:57950346:G:A	chr2:58135951	VRK2	chr2:57950346	GA	-0.047953	1.00588e-14	2.37036e-08
cg09858955	2:58110969:C:A	chr2:58135951	VRK2	chr2:58110969	CA	-0.0503113	1.03137e-14	2.42393e-08
cg00272009	3:122392433:G:C	chr3:122398855	PARP14	chr3:122392433	CG	-0.0400915	1.0597e-14	2.46416e-08
cg00272009	3:122396097:C:G	chr3:122398855	PARP14	chr3:122396097	GC	-0.0400915	1.0597e-14	2.46416e-08
cg00272009	3:122396187:A:T	chr3:122398855	PARP14	chr3:122396187	TA	-0.0400915	1.0597e-14	2.46416e-08
cg00272009	3:122397064:G:T	chr3:122398855	PARP14	chr3:122397064	TG	-0.0400915	1.0597e-14	2.46416e-08
cg00272009	3:122398461:T:C	chr3:122398855	PARP14	chr3:122398461	CT	-0.0396969	1.25836e-14	2.9184e-08
cg03879629	3:45951647:G:A	chr3:46152446		chr3:45951647	AG	0.0642793	1.27471e-14	2.94854e-08
cg23923934	6:31322911:C:T	chr6:31322914	HLA-B	chr6:31322911	TC	-0.0385784	1.35222e-14	3.11961e-08
cg09858955	2:58032530:G:C	chr2:58135951	VRK2	chr2:58032530	GC	-0.0504339	1.58188e-14	3.6304e-08
cg09858955	2:58032029:C:G	chr2:58135951	VRK2	chr2:58032029	CG	-0.0504339	1.58188e-14	3.6304e-08
cg09858955	2:58027493:C:A	chr2:58135951	VRK2	chr2:58027493	CA	-0.0504319	1.72618e-14	3.86075e-08
cg09858955	2:58014723:C:T	chr2:58135951	VRK2	chr2:58014723	CT	-0.0504319	1.72618e-14	3.86075e-08
cg09858955	2:58021528:G:A	chr2:58135951	VRK2	chr2:58021528	GA	-0.0504319	1.72618e-14	3.86075e-08
cg09858955	2:58023009:A:T	chr2:58135951	VRK2	chr2:58023009	AT	-0.0504319	1.72618e-14	3.86075e-08
cg09858955	2:58023218:G:A	chr2:58135951	VRK2	chr2:58023218	GA	-0.0504319	1.72618e-14	3.86075e-08
cg09858955	2:58021882:C:A	chr2:58135951	VRK2	chr2:58021882	CA	-0.0504319	1.72618e-14	3.86075e-08
cg09858955	2:58017224:C:T	chr2:58135951	VRK2	chr2:58017224	CT	-0.0504319	1.72618e-14	3.86075e-08
cg09858955	2:58019903:T:C	chr2:58135951	VRK2	chr2:58019903	TC	-0.0504319	1.72618e-14	3.86075e-08
cg09858955	2:58016412:G:A	chr2:58135951	VRK2	chr2:58016412	GA	-0.0504319	1.72618e-14	3.86075e-08
cg09858955	2:58026312:G:A	chr2:58135951	VRK2	chr2:58026312	GA	-0.0504319	1.72618e-14	3.86075e-08
cg04268125	1:154567699:G:A	chr1:154579384	ADAR	chr1:154567699	AG	0.0497352	1.78498e-14	3.97205e-08
cg04268125	1:154565519:G:A	chr1:154579384	ADAR	chr1:154565519	AG	0.0497352	1.78498e-14	3.97205e-08
cg09858955	2:57973818:C:T	chr2:58135951	VRK2	chr2:57973818	CT	-0.0500902	1.9897e-14	4.41642e-08
cg12439472	13:43513377:A:G	chr13:43565399	EPSTI1	chr13:43513377	AG	-0.0882173	2.01538e-14	4.46217e-08
cg09858955	2:58042241:G:A	chr2:58135951	VRK2	chr2:58042241	GA	-0.0501941	2.16743e-14	4.70403e-08
cg09858955	2:58046683:G:A	chr2:58135951	VRK2	chr2:58046683	GA	-0.0501941	2.16743e-14	4.70403e-08
cg09858955	2:58047263:C:A	chr2:58135951	VRK2	chr2:58047263	CA	-0.0501941	2.16743e-14	4.70403e-08
cg09858955	2:58040729:C:T	chr2:58135951	VRK2	chr2:58040729	CT	-0.0501941	2.16743e-14	4.70403e-08
cg09858955	2:58044220:G:A	chr2:58135951	VRK2	chr2:58044220	GA	-0.0501941	2.16743e-14	4.70403e-08
cg09858955	2:58037369:A:G	chr2:58135951	VRK2	chr2:58037369	AG	-0.0501941	2.16743e-14	4.70403e-08
cg09858955	2:58039357:T:C	chr2:58135951	VRK2	chr2:58039357	TC	-0.0501941	2.16743e-14	4.70403e-08
cg09858955	2:58036044:A:G	chr2:58135951	VRK2	chr2:58036044	AG	-0.0501941	2.16743e-14	4.70403e-08
cg12439472	13:43535023:C:T	chr13:43565399	EPSTI1	chr13:43535023	TC	-0.106992	2.30289e-14	4.97344e-08
cg12439472	13:43534954:C:T	chr13:43565399	EPSTI1	chr13:43534954	TC	-0.106992	2.30289e-14	4.97344e-08
cg09858955	2:57978858:T:C	chr2:58135951	VRK2	chr2:57978858	TC	-0.0499041	2.3184e-14	4.99468e-08
cg12439472	13:43525093:G:A	chr13:43565399	EPSTI1	chr13:43525093	GA	-0.0873889	2.51617e-14	5.3943e-08
cg12439472	13:43524816:G:A	chr13:43565399	EPSTI1	chr13:43524816	GA	-0.0873889	2.51617e-14	5.3943e-08
cg12439472	13:43578307:C:A	chr13:43565399	EPSTI1	chr13:43578307	AC	0.0835154	2.6276e-14	5.61949e-08
cg12439472	13:43513099:T:C	chr13:43565399	EPSTI1	chr13:43513099	TC	-0.0882036	2.8123e-14	5.9999e-08
cg09858955	2:58061127:C:T	chr2:58135951	VRK2	chr2:58061127	CT	-0.0501291	2.89072e-14	6.15225e-08
cg09858955	2:58032759:C:T	chr2:58135951	VRK2	chr2:58032759	CT	-0.0501393	2.97151e-14	6.29372e-08
cg09858955	2:58035491:C:T	chr2:58135951	VRK2	chr2:58035491	CT	-0.0501393	2.97151e-14	6.29372e-08
cg12439472	13:43592663:A:G	chr13:43565399	EPSTI1	chr13:43592663	GA	0.0854164	3.0479e-14	6.44e-08
cg17114584	11:604029:T:G	chr11:613792	IRF7	chr11:604029	GT	-0.0760208	3.06355e-14	6.45755e-08
cg12439472	13:43584156:C:G	chr13:43565399	EPSTI1	chr13:43584156	GC	0.0836044	3.2148e-14	6.76015e-08
cg09858955	2:58027337:C:T	chr2:58135951	VRK2	chr2:58027337	CT	-0.0497557	3.61273e-14	7.5788e-08
cg12439472	13:43536351:C:G	chr13:43565399	EPSTI1	chr13:43536351	GC	-0.106288	3.97204e-14	8.31271e-08
cg09858955	2:58002818:G:T	chr2:58135951	VRK2	chr2:58002818	GT	-0.0494399	4.27559e-14	8.92673e-08
cg12439472	13:43588576:G:A	chr13:43565399	EPSTI1	chr13:43588576	AG	0.0856546	4.49129e-14	9.28884e-08
cg12439472	13:43592189:T:C	chr13:43565399	EPSTI1	chr13:43592189	CT	0.0856546	4.49129e-14	9.28884e-08
cg12439472	13:43592120:T:C	chr13:43565399	EPSTI1	chr13:43592120	CT	0.0856546	4.49129e-14	9.28884e-08
cg12439472	13:43587084:C:T	chr13:43565399	EPSTI1	chr13:43587084	TC	0.0856546	4.49129e-14	9.28884e-08
cg09858955	2:58030962:G:A	chr2:58135951	VRK2	chr2:58030962	GA	-0.0496608	5.07416e-14	1.04451e-07
cg09858955	2:58032553:A:T	chr2:58135951	VRK2	chr2:58032553	AT	-0.0496608	5.07416e-14	1.04451e-07
cg09858955	2:57987201:C:G	chr2:58135951	VRK2	chr2:57987201	CG	-0.049218	5.08829e-14	1.04498e-07
cg09858955	2:58006624:G:A	chr2:58135951	VRK2	chr2:58006624	GA	-0.0496635	5.50882e-14	1.10551e-07
cg09858955	2:58008155:T:C	chr2:58135951	VRK2	chr2:58008155	TC	-0.0496635	5.50882e-14	1.10551e-07
cg09858955	2:58008872:A:C	chr2:58135951	VRK2	chr2:58008872	AC	-0.0496635	5.50882e-14	1.10551e-07
cg09858955	2:58016879:C:T	chr2:58135951	VRK2	chr2:58016879	CT	-0.0496635	5.50882e-14	1.10551e-07
cg09858955	2:58011697:A:G	chr2:58135951	VRK2	chr2:58011697	AG	-0.0496635	5.50882e-14	1.10551e-07
cg09858955	2:58023134:C:T	chr2:58135951	VRK2	chr2:58023134	CT	-0.0496635	5.50882e-14	1.10551e-07
cg09858955	2:58007759:G:A	chr2:58135951	VRK2	chr2:58007759	GA	-0.0496635	5.50882e-14	1.10551e-07
cg09858955	2:58025937:C:T	chr2:58135951	VRK2	chr2:58025937	CT	-0.0496635	5.50882e-14	1.10551e-07
cg09858955	2:58007475:A:T	chr2:58135951	VRK2	chr2:58007475	AT	-0.0496635	5.50882e-14	1.10551e-07
cg09858955	2:58010040:T:A	chr2:58135951	VRK2	chr2:58010040	TA	-0.0496635	5.50882e-14	1.10551e-07
cg09858955	2:58078939:T:G	chr2:58135951	VRK2	chr2:58078939	GT	-0.0502676	5.54349e-14	1.10801e-07
cg12439472	13:43558672:A:G	chr13:43565399	EPSTI1	chr13:43558672	AG	0.0871269	5.55907e-14	1.10801e-07
cg12439472	13:43558800:A:G	chr13:43565399	EPSTI1	chr13:43558800	AG	0.0871269	5.55907e-14	1.10801e-07
cg00272009	3:122379614:G:A	chr3:122398855	PARP14	chr3:122379614	AG	-0.0386714	5.67157e-14	1.12787e-07
cg04268125	1:154556425:G:A	chr1:154579384	ADAR	chr1:154556425	AG	0.0483015	6.91842e-14	1.36278e-07
cg04268125	1:154557685:C:T	chr1:154579384	ADAR	chr1:154557685	TC	0.0483015	6.91842e-14	1.36278e-07
cg04268125	1:154556663:G:A	chr1:154579384	ADAR	chr1:154556663	AG	0.0483015	6.91842e-14	1.36278e-07
cg09858955	2:58046995:A:G	chr2:58135951	VRK2	chr2:58046995	AG	-0.0494064	6.96135e-14	1.36278e-07
cg09858955	2:58041482:C:T	chr2:58135951	VRK2	chr2:58041482	CT	-0.0494064	6.96135e-14	1.36278e-07
cg09858955	2:58045395:T:C	chr2:58135951	VRK2	chr2:58045395	TC	-0.0494064	6.96135e-14	1.36278e-07
cg09858955	2:58047101:G:C	chr2:58135951	VRK2	chr2:58047101	GC	-0.0494064	6.96135e-14	1.36278e-07
cg23923934	6:31322980:C:T	chr6:31322914	HLA-B	chr6:31322980	TC	-0.0370936	7.34449e-14	1.41358e-07
cg12439472	13:43557404:T:C	chr13:43565399	EPSTI1	chr13:43557404	TC	0.0863849	7.34949e-14	1.41358e-07
cg12439472	13:43555685:G:A	chr13:43565399	EPSTI1	chr13:43555685	GA	0.0863849	7.34949e-14	1.41358e-07
cg12439472	13:43557687:G:A	chr13:43565399	EPSTI1	chr13:43557687	GA	0.0863849	7.34949e-14	1.41358e-07
cg12439472	13:43556903:C:T	chr13:43565399	EPSTI1	chr13:43556903	CT	0.0863849	7.34949e-14	1.41358e-07
cg12439472	13:43557529:G:A	chr13:43565399	EPSTI1	chr13:43557529	GA	0.0863849	7.34949e-14	1.41358e-07
cg12439472	13:43558189:G:A	chr13:43565399	EPSTI1	chr13:43558189	GA	0.0863849	7.34949e-14	1.41358e-07
cg12439472	13:43557632:G:A	chr13:43565399	EPSTI1	chr13:43557632	GA	0.0863849	7.34949e-14	1.41358e-07
cg12439472	13:43568914:A:G	chr13:43565399	EPSTI1	chr13:43568914	GA	0.0826589	7.53643e-14	1.44637e-07
cg09858955	2:57971343:A:G	chr2:58135951	VRK2	chr2:57971343	AG	-0.0489274	8.09189e-14	1.54959e-07
cg12331471	2:231254570:C:T	chr2:231282369	SP100	chr2:231254570	TC	-0.0294563	9.22003e-14	1.76179e-07
cg04268125	1:154608418:G:T	chr1:154579384	ADAR	chr1:154608418	TG	0.0481993	9.49957e-14	1.79955e-07
cg04268125	1:154607914:G:A	chr1:154579384	ADAR	chr1:154607914	AG	0.0481993	9.49957e-14	1.79955e-07
cg04268125	1:154601157:A:G	chr1:154579384	ADAR	chr1:154601157	GA	0.0481993	9.49957e-14	1.79955e-07
cg04268125	1:154603322:T:C	chr1:154579384	ADAR	chr1:154603322	CT	0.0481993	9.49957e-14	1.79955e-07
cg09858955	2:58058069:C:G	chr2:58135951	VRK2	chr2:58058069	CG	-0.0490796	1.12153e-13	2.12e-07
cg09858955	2:57948635:A:G	chr2:58135951	VRK2	chr2:57948635	AG	-0.0484133	1.19294e-13	2.24533e-07
cg09858955	2:57947440:T:C	chr2:58135951	VRK2	chr2:57947440	TC	-0.0484133	1.19294e-13	2.24533e-07
cg09858955	2:57942987:T:C	chr2:58135951	VRK2	chr2:57942987	TC	-0.0482579	1.28358e-13	2.41076e-07
cg09858955	2:58005792:G:A	chr2:58135951	VRK2	chr2:58005792	GA	-0.0486863	1.31899e-13	2.472e-07
cg09858955	2:57995586:C:T	chr2:58135951	VRK2	chr2:57995586	CT	-0.0484652	1.56157e-13	2.91421e-07
cg09858955	2:57997136:G:C	chr2:58135951	VRK2	chr2:57997136	GC	-0.0484652	1.56157e-13	2.91421e-07
cg17114584	11:633614:C:T	chr11:613792	IRF7	chr11:633614	TC	-0.0761757	1.56784e-13	2.9197e-07
cg12331471	2:231273785:A:G	chr2:231282369	SP100	chr2:231273785	GA	-0.0291218	1.59673e-13	2.96722e-07
cg09858955	2:58094873:A:C	chr2:58135951	VRK2	chr2:58094873	AC	-0.0486038	1.72265e-13	3.19446e-07
cg09858955	2:57945522:A:G	chr2:58135951	VRK2	chr2:57945522	AG	-0.047982	1.82079e-13	3.31505e-07
cg12331471	2:231262029:G:T	chr2:231282369	SP100	chr2:231262029	TG	-0.0291669	1.83294e-13	3.31505e-07
cg12331471	2:231262577:A:C	chr2:231282369	SP100	chr2:231262577	CA	-0.0291669	1.83294e-13	3.31505e-07
cg12331471	2:231258553:G:T	chr2:231282369	SP100	chr2:231258553	TG	-0.0291669	1.83294e-13	3.31505e-07
cg12331471	2:231255771:G:A	chr2:231282369	SP100	chr2:231255771	AG	-0.0291669	1.83294e-13	3.31505e-07
cg12331471	2:231259254:C:T	chr2:231282369	SP100	chr2:231259254	TC	-0.0291669	1.83294e-13	3.31505e-07
cg12331471	2:231256145:T:C	chr2:231282369	SP100	chr2:231256145	CT	-0.0291669	1.83294e-13	3.31505e-07
cg12331471	2:231255700:C:G	chr2:231282369	SP100	chr2:231255700	GC	-0.0291669	1.83294e-13	3.31505e-07
cg12331471	2:231268786:G:A	chr2:231282369	SP100	chr2:231268786	AG	-0.0291669	1.83294e-13	3.31505e-07
cg12331471	2:231256755:C:T	chr2:231282369	SP100	chr2:231256755	TC	-0.0291669	1.83294e-13	3.31505e-07
cg12331471	2:231267157:G:A	chr2:231282369	SP100	chr2:231267157	AG	-0.0291669	1.83294e-13	3.31505e-07
cg12331471	2:231268673:C:T	chr2:231282369	SP100	chr2:231268673	TC	-0.0291669	1.83294e-13	3.31505e-07
cg09858955	2:57952870:A:C	chr2:58135951	VRK2	chr2:57952870	AC	-0.0479341	2.00653e-13	3.62157e-07
cg12331471	2:231271212:G:A	chr2:231282369	SP100	chr2:231271212	AG	-0.0288131	2.04906e-13	3.67568e-07
cg12331471	2:231270213:G:A	chr2:231282369	SP100	chr2:231270213	AG	-0.0288131	2.04906e-13	3.67568e-07
cg12331471	2:231273290:C:G	chr2:231282369	SP100	chr2:231273290	GC	-0.0288131	2.04906e-13	3.67568e-07
cg23892836	6:29702679:A:G	chr6:29692085	HLA-F	chr6:29702679	GA	0.0283818	2.14949e-13	3.80918e-07
cg23892836	6:29709734:C:T	chr6:29692085	HLA-F	chr6:29709734	TC	0.0283818	2.14949e-13	3.80918e-07
cg23892836	6:29705688:G:A	chr6:29692085	HLA-F	chr6:29705688	AG	0.0283818	2.14949e-13	3.80918e-07
cg23892836	6:29711191:T:C	chr6:29692085	HLA-F	chr6:29711191	CT	0.0283818	2.14949e-13	3.80918e-07
cg23892836	6:29704921:A:G	chr6:29692085	HLA-F	chr6:29704921	GA	0.0283818	2.14949e-13	3.80918e-07
cg23892836	6:29711124:C:T	chr6:29692085	HLA-F	chr6:29711124	TC	0.0283818	2.14949e-13	3.80918e-07
cg12331471	2:231253715:A:C	chr2:231282369	SP100	chr2:231253715	CA	-0.0290497	2.19637e-13	3.87664e-07
cg12331471	2:231253434:T:G	chr2:231282369	SP100	chr2:231253434	GT	-0.0290497	2.19637e-13	3.87664e-07
cg09858955	2:57951208:T:G	chr2:58135951	VRK2	chr2:57951208	TG	-0.0477856	2.51576e-13	4.43147e-07
cg12439472	13:43529853:G:A	chr13:43565399	EPSTI1	chr13:43529853	GA	-0.0856962	2.74242e-13	4.81143e-07
cg12439472	13:43532946:T:C	chr13:43565399	EPSTI1	chr13:43532946	TC	-0.0856962	2.74242e-13	4.81143e-07
cg12439472	13:43562028:C:G	chr13:43565399	EPSTI1	chr13:43562028	GC	0.0832042	2.90168e-13	5.08072e-07
cg09858955	2:58268373:C:T	chr2:58135951	VRK2	chr2:58268373	TC	0.044778	2.99345e-13	5.23097e-07
cg09858955	2:58276280:C:A	chr2:58135951	VRK2	chr2:58276280	AC	0.0456951	3.3601e-13	5.86005e-07
cg23892836	6:29699713:G:T	chr6:29692085	HLA-F	chr6:29699713	TG	0.0280197	3.45814e-13	6.01908e-07
cg12439472	13:43559454:A:G	chr13:43565399	EPSTI1	chr13:43559454	GA	0.0833647	3.59139e-13	6.23865e-07
cg09858955	2:57957572:G:A	chr2:58135951	VRK2	chr2:57957572	GA	-0.0474255	3.64572e-13	6.32054e-07
cg09858955	2:58124359:G:A	chr2:58135951	VRK2	chr2:58124359	AG	0.0481823	4.1382e-13	7.13215e-07
cg09858955	2:58124543:A:T	chr2:58135951	VRK2	chr2:58124543	TA	0.0481823	4.1382e-13	7.13215e-07
cg09858955	2:58124512:G:A	chr2:58135951	VRK2	chr2:58124512	AG	0.0481823	4.1382e-13	7.13215e-07
cg23892836	6:29730002:G:T	chr6:29692085	HLA-F	chr6:29730002	GT	-0.0277602	4.18524e-13	7.18505e-07
cg23892836	6:29730848:G:A	chr6:29692085	HLA-F	chr6:29730848	GA	-0.0277602	4.18524e-13	7.18505e-07
cg09858955	2:57973344:A:C	chr2:58135951	VRK2	chr2:57973344	AC	-0.047642	4.51181e-13	7.64122e-07
cg09858955	2:57972834:C:A	chr2:58135951	VRK2	chr2:57972834	CA	-0.047642	4.51181e-13	7.64122e-07
cg09858955	2:57967563:A:G	chr2:58135951	VRK2	chr2:57967563	AG	-0.047642	4.51181e-13	7.64122e-07
cg09858955	2:57975170:T:C	chr2:58135951	VRK2	chr2:57975170	TC	-0.047642	4.51181e-13	7.64122e-07
cg09858955	2:57973452:C:T	chr2:58135951	VRK2	chr2:57973452	CT	-0.047642	4.51181e-13	7.64122e-07
cg09858955	2:57974429:A:T	chr2:58135951	VRK2	chr2:57974429	AT	-0.047642	4.51181e-13	7.64122e-07
cg09858955	2:57975524:T:G	chr2:58135951	VRK2	chr2:57975524	TG	-0.047642	4.51181e-13	7.64122e-07
cg09858955	2:57993568:G:A	chr2:58135951	VRK2	chr2:57993568	GA	-0.0474303	5.2853e-13	8.87604e-07
cg09858955	2:57995852:A:G	chr2:58135951	VRK2	chr2:57995852	AG	-0.0474303	5.2853e-13	8.87604e-07
cg09858955	2:57980955:A:T	chr2:58135951	VRK2	chr2:57980955	AT	-0.0474303	5.2853e-13	8.87604e-07
cg17114584	11:573873:C:T	chr11:613792	IRF7	chr11:573873	TC	-0.0705786	5.30151e-13	8.87604e-07
cg17114584	11:570541:C:G	chr11:613792	IRF7	chr11:570541	GC	-0.0705786	5.30151e-13	8.87604e-07
cg17114584	11:570412:G:A	chr11:613792	IRF7	chr11:570412	AG	-0.0705786	5.30151e-13	8.87604e-07
cg17114584	11:590201:C:T	chr11:613792	IRF7	chr11:590201	TC	-0.0784302	5.54061e-13	9.25872e-07
cg12439472	13:43509514:T:C	chr13:43565399	EPSTI1	chr13:43509514	TC	-0.0855371	5.73761e-13	9.5516e-07
cg12439472	13:43509028:G:A	chr13:43565399	EPSTI1	chr13:43509028	GA	-0.0855371	5.73761e-13	9.5516e-07
cg09858955	2:57993643:G:A	chr2:58135951	VRK2	chr2:57993643	GA	-0.0472429	6.36887e-13	1.05824e-06
cg23892836	6:29699156:T:C	chr6:29692085	HLA-F	chr6:29699156	CT	0.0277724	7.11731e-13	1.18037e-06
cg09858955	2:58012833:C:T	chr2:58135951	VRK2	chr2:58012833	TC	0.0458197	7.16363e-13	1.18582e-06
cg12439472	13:43559214:G:A	chr13:43565399	EPSTI1	chr13:43559214	AG	0.0833888	8.07922e-13	1.33486e-06
cg12439472	13:43551645:C:T	chr13:43565399	EPSTI1	chr13:43551645	TC	0.0825707	8.75018e-13	1.44301e-06
cg12439472	13:43534228:G:T	chr13:43565399	EPSTI1	chr13:43534228	GT	-0.084283	9.58112e-13	1.57708e-06
cg23892836	6:29695305:T:G	chr6:29692085	HLA-F	chr6:29695305	GT	0.0269178	1.02678e-12	1.67426e-06
cg23892836	6:29695854:G:A	chr6:29692085	HLA-F	chr6:29695854	AG	0.0269178	1.02678e-12	1.67426e-06
cg23892836	6:29691772:T:C	chr6:29692085	HLA-F	chr6:29691772	CT	0.0269178	1.02678e-12	1.67426e-06
cg23892836	6:29695713:C:T	chr6:29692085	HLA-F	chr6:29695713	TC	0.0269178	1.02678e-12	1.67426e-06
cg23892836	6:29691019:G:A	chr6:29692085	HLA-F	chr6:29691019	AG	0.0276234	1.04566e-12	1.67426e-06
cg06981309	3:146257165:T:C	chr3:146260954	PLSCR1	chr3:146257165	CT	0.0394447	1.08382e-12	1.67426e-06
cg06981309	3:146256410:G:T	chr3:146260954	PLSCR1	chr3:146256410	TG	0.0394447	1.08382e-12	1.67426e-06
cg06981309	3:146256066:T:A	chr3:146260954	PLSCR1	chr3:146256066	AT	0.0394447	1.08382e-12	1.67426e-06
cg06981309	3:146255656:T:C	chr3:146260954	PLSCR1	chr3:146255656	CT	0.0394447	1.08382e-12	1.67426e-06
cg06981309	3:146257393:G:A	chr3:146260954	PLSCR1	chr3:146257393	AG	0.0394447	1.08382e-12	1.67426e-06
cg06981309	3:146255463:T:C	chr3:146260954	PLSCR1	chr3:146255463	CT	0.0394447	1.08382e-12	1.67426e-06
cg06981309	3:146255195:A:G	chr3:146260954	PLSCR1	chr3:146255195	GA	0.0394447	1.08382e-12	1.67426e-06
cg06981309	3:146258000:A:G	chr3:146260954	PLSCR1	chr3:146258000	GA	0.0394447	1.08382e-12	1.67426e-06
cg06981309	3:146259192:C:T	chr3:146260954	PLSCR1	chr3:146259192	TC	0.0394447	1.08382e-12	1.67426e-06
cg06981309	3:146257130:A:G	chr3:146260954	PLSCR1	chr3:146257130	GA	0.0394447	1.08382e-12	1.67426e-06
cg06981309	3:146256604:C:A	chr3:146260954	PLSCR1	chr3:146256604	AC	0.0394447	1.08382e-12	1.67426e-06
cg06981309	3:146257787:C:T	chr3:146260954	PLSCR1	chr3:146257787	TC	0.0394447	1.08382e-12	1.67426e-06
cg06981309	3:146258853:A:G	chr3:146260954	PLSCR1	chr3:146258853	GA	0.0394447	1.08382e-12	1.67426e-06
cg06981309	3:146260466:C:G	chr3:146260954	PLSCR1	chr3:146260466	GC	0.0394447	1.08382e-12	1.67426e-06
cg06981309	3:146259563:G:A	chr3:146260954	PLSCR1	chr3:146259563	AG	0.0394447	1.08382e-12	1.67426e-06
cg06981309	3:146258595:T:C	chr3:146260954	PLSCR1	chr3:146258595	CT	0.0394447	1.08382e-12	1.67426e-06
cg06981309	3:146257661:C:T	chr3:146260954	PLSCR1	chr3:146257661	TC	0.0394447	1.08382e-12	1.67426e-06
cg06981309	3:146257795:A:G	chr3:146260954	PLSCR1	chr3:146257795	GA	0.0394447	1.08382e-12	1.67426e-06
cg06981309	3:146260326:A:G	chr3:146260954	PLSCR1	chr3:146260326	GA	0.0394447	1.08382e-12	1.67426e-06
cg06981309	3:146257602:G:A	chr3:146260954	PLSCR1	chr3:146257602	AG	0.0394447	1.08382e-12	1.67426e-06
cg06981309	3:146257307:G:C	chr3:146260954	PLSCR1	chr3:146257307	CG	0.0394447	1.08382e-12	1.67426e-06
cg06981309	3:146256479:A:C	chr3:146260954	PLSCR1	chr3:146256479	CA	0.0394447	1.08382e-12	1.67426e-06
cg06981309	3:146258185:C:T	chr3:146260954	PLSCR1	chr3:146258185	TC	0.0394447	1.08382e-12	1.67426e-06
cg06981309	3:146258935:C:T	chr3:146260954	PLSCR1	chr3:146258935	TC	0.0394447	1.08382e-12	1.67426e-06
cg06981309	3:146258982:C:T	chr3:146260954	PLSCR1	chr3:146258982	TC	0.0394447	1.08382e-12	1.67426e-06
cg06981309	3:146258463:A:G	chr3:146260954	PLSCR1	chr3:146258463	GA	0.0394447	1.08382e-12	1.67426e-06
cg06981309	3:146258609:A:G	chr3:146260954	PLSCR1	chr3:146258609	GA	0.0394447	1.08382e-12	1.67426e-06
cg06981309	3:146258670:C:A	chr3:146260954	PLSCR1	chr3:146258670	AC	0.0394447	1.08382e-12	1.67426e-06
cg06981309	3:146257197:G:A	chr3:146260954	PLSCR1	chr3:146257197	AG	0.0394447	1.08382e-12	1.67426e-06
cg06981309	3:146258699:A:G	chr3:146260954	PLSCR1	chr3:146258699	GA	0.0394447	1.08382e-12	1.67426e-06
cg12439472	13:43559768:A:G	chr13:43565399	EPSTI1	chr13:43559768	GA	-0.0802206	1.11652e-12	1.72176e-06
cg06981309	3:146260728:G:C	chr3:146260954	PLSCR1	chr3:146260728	CG	0.0393287	1.18113e-12	1.79617e-06
cg06981309	3:146260986:T:G	chr3:146260954	PLSCR1	chr3:146260986	GT	0.0393287	1.18113e-12	1.79617e-06
cg06981309	3:146260608:A:T	chr3:146260954	PLSCR1	chr3:146260608	TA	0.0393287	1.18113e-12	1.79617e-06
cg06981309	3:146260811:A:G	chr3:146260954	PLSCR1	chr3:146260811	GA	0.0393287	1.18113e-12	1.79617e-06
cg06981309	3:146260900:C:T	chr3:146260954	PLSCR1	chr3:146260900	TC	0.0393287	1.18113e-12	1.79617e-06
cg06981309	3:146260845:G:A	chr3:146260954	PLSCR1	chr3:146260845	AG	0.0393287	1.18113e-12	1.79617e-06
cg06981309	3:146261282:T:C	chr3:146260954	PLSCR1	chr3:146261282	CT	0.0393287	1.18113e-12	1.79617e-06
cg06981309	3:146261035:C:T	chr3:146260954	PLSCR1	chr3:146261035	TC	0.0393287	1.18113e-12	1.79617e-06
cg17114584	11:569753:C:G	chr11:613792	IRF7	chr11:569753	GC	-0.065944	1.29146e-12	1.96057e-06
cg12439472	13:43560431:C:T	chr13:43565399	EPSTI1	chr13:43560431	CT	0.0814504	1.32263e-12	2.00442e-06
cg12439472	13:43559804:G:A	chr13:43565399	EPSTI1	chr13:43559804	GA	0.081526	1.49371e-12	2.25979e-06
cg14864167	8:66792632:T:G	chr8:66751182	PDE7A	chr8:66792632	GT	-0.0482883	1.6997e-12	2.56701e-06
cg07878065	18:2641314:C:T	chr18:2641871		chr18:2641314	TC	0.0156493	1.75176e-12	2.64111e-06
cg09858955	2:58231314:C:T	chr2:58135951	VRK2	chr2:58231314	CT	-0.0466992	2.04479e-12	3.07762e-06
cg06981309	3:146250397:G:C	chr3:146260954	PLSCR1	chr3:146250397	CG	0.0388087	2.47742e-12	3.69712e-06
cg06981309	3:146252732:A:G	chr3:146260954	PLSCR1	chr3:146252732	GA	0.0388087	2.47742e-12	3.69712e-06
cg06981309	3:146251430:A:G	chr3:146260954	PLSCR1	chr3:146251430	GA	0.0388087	2.47742e-12	3.69712e-06
cg06981309	3:146251433:T:G	chr3:146260954	PLSCR1	chr3:146251433	GT	0.0388087	2.47742e-12	3.69712e-06
cg06981309	3:146251752:G:A	chr3:146260954	PLSCR1	chr3:146251752	AG	0.0388087	2.47742e-12	3.69712e-06
cg00272009	3:122383276:T:A	chr3:122398855	PARP14	chr3:122383276	AT	-0.0374813	2.80582e-12	4.13801e-06
cg00272009	3:122381696:C:T	chr3:122398855	PARP14	chr3:122381696	TC	-0.0374813	2.80582e-12	4.13801e-06
cg00272009	3:122380888:C:T	chr3:122398855	PARP14	chr3:122380888	TC	-0.0374813	2.80582e-12	4.13801e-06
cg00272009	3:122380923:G:C	chr3:122398855	PARP14	chr3:122380923	CG	-0.0374813	2.80582e-12	4.13801e-06
cg00272009	3:122381117:C:T	chr3:122398855	PARP14	chr3:122381117	TC	-0.0374813	2.80582e-12	4.13801e-06
cg00272009	3:122382048:G:A	chr3:122398855	PARP14	chr3:122382048	AG	-0.0374813	2.80582e-12	4.13801e-06
cg00272009	3:122382691:T:A	chr3:122398855	PARP14	chr3:122382691	AT	-0.0374813	2.80582e-12	4.13801e-06
cg07878065	18:2644985:C:T	chr18:2641871		chr18:2644985	TC	0.0167145	2.97224e-12	4.37611e-06
cg12331471	2:231239430:C:T	chr2:231282369	SP100	chr2:231239430	TC	-0.028287	3.03755e-12	4.46479e-06
cg26882438	3:122397064:G:T	chr3:122399120	PARP14	chr3:122397064	TG	-0.0353644	3.06329e-12	4.47271e-06
cg26882438	3:122392433:G:C	chr3:122399120	PARP14	chr3:122392433	CG	-0.0353644	3.06329e-12	4.47271e-06
cg26882438	3:122396097:C:G	chr3:122399120	PARP14	chr3:122396097	GC	-0.0353644	3.06329e-12	4.47271e-06
cg26882438	3:122396187:A:T	chr3:122399120	PARP14	chr3:122396187	TA	-0.0353644	3.06329e-12	4.47271e-06
cg17114584	11:575461:T:A	chr11:613792	IRF7	chr11:575461	AT	-0.0711654	3.07997e-12	4.4896e-06
cg04268125	1:154577515:C:T	chr1:154579384	ADAR	chr1:154577515	CT	-0.0489049	3.29977e-12	4.7941e-06
cg04268125	1:154577008:T:G	chr1:154579384	ADAR	chr1:154577008	TG	-0.0489049	3.29977e-12	4.7941e-06
cg12439472	13:43559378:A:G	chr13:43565399	EPSTI1	chr13:43559378	AG	0.0815144	3.31348e-12	4.79815e-06
cg12439472	13:43559199:A:C	chr13:43565399	EPSTI1	chr13:43559199	AC	0.0815144	3.31348e-12	4.79815e-06
cg15331332	6:29700500:T:C	chr6:29692111	HLA-F	chr6:29700500	TC	-0.0294203	3.35221e-12	4.81459e-06
cg15331332	6:29699784:C:T	chr6:29692111	HLA-F	chr6:29699784	CT	-0.0294203	3.35221e-12	4.81459e-06
cg15331332	6:29700615:G:A	chr6:29692111	HLA-F	chr6:29700615	GA	-0.0294203	3.35221e-12	4.81459e-06
cg15331332	6:29700079:C:T	chr6:29692111	HLA-F	chr6:29700079	CT	-0.0294203	3.35221e-12	4.81459e-06
cg15331332	6:29699448:G:A	chr6:29692111	HLA-F	chr6:29699448	GA	-0.0294203	3.35221e-12	4.81459e-06
cg00272009	3:122398478:A:G	chr3:122398855	PARP14	chr3:122398478	GA	-0.0397078	3.45653e-12	4.91838e-06
cg00272009	3:122393829:A:G	chr3:122398855	PARP14	chr3:122393829	GA	-0.0397078	3.45653e-12	4.91838e-06
cg12331471	2:231245776:G:C	chr2:231282369	SP100	chr2:231245776	CG	-0.0282127	3.60354e-12	4.91838e-06
cg12331471	2:231245730:G:A	chr2:231282369	SP100	chr2:231245730	AG	-0.0282127	3.60354e-12	4.91838e-06
cg12331471	2:231241613:G:A	chr2:231282369	SP100	chr2:231241613	AG	-0.0282127	3.60354e-12	4.91838e-06
cg12331471	2:231244676:A:T	chr2:231282369	SP100	chr2:231244676	TA	-0.0282127	3.60354e-12	4.91838e-06
cg12331471	2:231245025:G:A	chr2:231282369	SP100	chr2:231245025	AG	-0.0282127	3.60354e-12	4.91838e-06
cg12331471	2:231247379:A:T	chr2:231282369	SP100	chr2:231247379	TA	-0.0282127	3.60354e-12	4.91838e-06
cg12331471	2:231242086:G:A	chr2:231282369	SP100	chr2:231242086	AG	-0.0282127	3.60354e-12	4.91838e-06
cg12331471	2:231245925:C:T	chr2:231282369	SP100	chr2:231245925	TC	-0.0282127	3.60354e-12	4.91838e-06
cg12331471	2:231246107:C:T	chr2:231282369	SP100	chr2:231246107	TC	-0.0282127	3.60354e-12	4.91838e-06
cg12331471	2:231245365:C:T	chr2:231282369	SP100	chr2:231245365	TC	-0.0282127	3.60354e-12	4.91838e-06
cg12331471	2:231241190:C:A	chr2:231282369	SP100	chr2:231241190	AC	-0.0282127	3.60354e-12	4.91838e-06
cg12331471	2:231244684:A:T	chr2:231282369	SP100	chr2:231244684	TA	-0.0282127	3.60354e-12	4.91838e-06
cg12331471	2:231244006:G:A	chr2:231282369	SP100	chr2:231244006	AG	-0.0282127	3.60354e-12	4.91838e-06
cg12331471	2:231244163:T:C	chr2:231282369	SP100	chr2:231244163	CT	-0.0282127	3.60354e-12	4.91838e-06
cg12331471	2:231244937:C:T	chr2:231282369	SP100	chr2:231244937	TC	-0.0282127	3.60354e-12	4.91838e-06
cg12331471	2:231241276:T:C	chr2:231282369	SP100	chr2:231241276	CT	-0.0282127	3.60354e-12	4.91838e-06
cg12331471	2:231241493:A:C	chr2:231282369	SP100	chr2:231241493	CA	-0.0282127	3.60354e-12	4.91838e-06
cg12331471	2:231245283:G:A	chr2:231282369	SP100	chr2:231245283	AG	-0.0282127	3.60354e-12	4.91838e-06
cg12331471	2:231245757:A:T	chr2:231282369	SP100	chr2:231245757	TA	-0.0282127	3.60354e-12	4.91838e-06
cg12331471	2:231243733:C:A	chr2:231282369	SP100	chr2:231243733	AC	-0.0282127	3.60354e-12	4.91838e-06
cg12331471	2:231246252:T:C	chr2:231282369	SP100	chr2:231246252	CT	-0.0282127	3.60354e-12	4.91838e-06
cg12331471	2:231244291:A:T	chr2:231282369	SP100	chr2:231244291	TA	-0.0282127	3.60354e-12	4.91838e-06
cg12331471	2:231242199:G:A	chr2:231282369	SP100	chr2:231242199	AG	-0.0282127	3.60354e-12	4.91838e-06
cg12331471	2:231242263:A:G	chr2:231282369	SP100	chr2:231242263	GA	-0.0282127	3.60354e-12	4.91838e-06
cg12331471	2:231246304:C:A	chr2:231282369	SP100	chr2:231246304	AC	-0.0282127	3.60354e-12	4.91838e-06
cg12331471	2:231246062:G:T	chr2:231282369	SP100	chr2:231246062	TG	-0.0282127	3.60354e-12	4.91838e-06
cg12331471	2:231242701:A:G	chr2:231282369	SP100	chr2:231242701	GA	-0.0282127	3.60354e-12	4.91838e-06
cg12331471	2:231244112:A:T	chr2:231282369	SP100	chr2:231244112	TA	-0.0282127	3.60354e-12	4.91838e-06
cg12331471	2:231246560:C:G	chr2:231282369	SP100	chr2:231246560	GC	-0.0282127	3.60354e-12	4.91838e-06
cg12331471	2:231242425:T:C	chr2:231282369	SP100	chr2:231242425	CT	-0.0282127	3.60354e-12	4.91838e-06
cg12439472	13:43545423:G:A	chr13:43565399	EPSTI1	chr13:43545423	AG	0.0804743	3.78826e-12	5.15449e-06
cg12439472	13:43544964:G:T	chr13:43565399	EPSTI1	chr13:43544964	TG	0.0804743	3.78826e-12	5.15449e-06
cg00272009	3:122386839:G:C	chr3:122398855	PARP14	chr3:122386839	CG	-0.0372789	3.91965e-12	5.31681e-06
cg00272009	3:122386388:C:A	chr3:122398855	PARP14	chr3:122386388	AC	-0.0372789	3.91965e-12	5.31681e-06
cg12439472	13:43548097:A:G	chr13:43565399	EPSTI1	chr13:43548097	GA	0.0797083	4.12233e-12	5.57453e-06
cg12439472	13:43552329:G:A	chr13:43565399	EPSTI1	chr13:43552329	AG	0.0797083	4.12233e-12	5.57453e-06
cg26882438	3:122398461:T:C	chr3:122399120	PARP14	chr3:122398461	CT	-0.0348861	4.30107e-12	5.8073e-06
cg04268125	1:154559598:T:C	chr1:154579384	ADAR	chr1:154559598	CT	-0.0485157	4.34929e-12	5.85442e-06
cg04268125	1:154553450:T:A	chr1:154579384	ADAR	chr1:154553450	TA	-0.0485157	4.34929e-12	5.85442e-06
cg04268125	1:154578391:T:C	chr1:154579384	ADAR	chr1:154578391	CT	-0.0489824	4.39316e-12	5.89542e-06
cg04268125	1:154579634:C:G	chr1:154579384	ADAR	chr1:154579634	GC	-0.0489824	4.39316e-12	5.89542e-06
cg00272009	3:122388464:A:G	chr3:122398855	PARP14	chr3:122388464	GA	-0.0368989	4.45621e-12	5.97091e-06
cg00272009	3:122402406:C:T	chr3:122398855	PARP14	chr3:122402406	TC	-0.0395542	4.51662e-12	6.04265e-06
cg03879629	3:46177992:T:C	chr3:46152446		chr3:46177992	CT	0.062745	4.558e-12	6.08874e-06
cg09858955	2:57987593:T:C	chr2:58135951	VRK2	chr2:57987593	CT	0.0443758	4.78732e-12	6.38537e-06
cg00272009	3:122388993:T:C	chr3:122398855	PARP14	chr3:122388993	CT	-0.0367693	4.85317e-12	6.46339e-06
cg12439472	13:43555837:C:T	chr13:43565399	EPSTI1	chr13:43555837	CT	0.0813352	5.055e-12	6.68156e-06
cg12439472	13:43555534:A:G	chr13:43565399	EPSTI1	chr13:43555534	AG	0.0813352	5.055e-12	6.68156e-06
cg12439472	13:43556058:C:T	chr13:43565399	EPSTI1	chr13:43556058	CT	0.0813352	5.055e-12	6.68156e-06
cg12439472	13:43558846:T:C	chr13:43565399	EPSTI1	chr13:43558846	TC	0.0813352	5.055e-12	6.68156e-06
cg12439472	13:43556885:A:G	chr13:43565399	EPSTI1	chr13:43556885	AG	0.0813352	5.055e-12	6.68156e-06
cg26882438	3:122380923:G:C	chr3:122399120	PARP14	chr3:122380923	CG	-0.0358207	5.36723e-12	7.02036e-06
cg26882438	3:122380888:C:T	chr3:122399120	PARP14	chr3:122380888	TC	-0.0358207	5.36723e-12	7.02036e-06
cg26882438	3:122383276:T:A	chr3:122399120	PARP14	chr3:122383276	AT	-0.0358207	5.36723e-12	7.02036e-06
cg26882438	3:122382048:G:A	chr3:122399120	PARP14	chr3:122382048	AG	-0.0358207	5.36723e-12	7.02036e-06
cg26882438	3:122382691:T:A	chr3:122399120	PARP14	chr3:122382691	AT	-0.0358207	5.36723e-12	7.02036e-06
cg26882438	3:122381117:C:T	chr3:122399120	PARP14	chr3:122381117	TC	-0.0358207	5.36723e-12	7.02036e-06
cg26882438	3:122381696:C:T	chr3:122399120	PARP14	chr3:122381696	TC	-0.0358207	5.36723e-12	7.02036e-06
cg26882438	3:122386388:C:A	chr3:122399120	PARP14	chr3:122386388	AC	-0.0358272	5.51684e-12	7.19464e-06
cg26882438	3:122386839:G:C	chr3:122399120	PARP14	chr3:122386839	CG	-0.0358272	5.51684e-12	7.19464e-06
cg03879629	3:46123333:A:C	chr3:46152446		chr3:46123333	CA	0.0558464	5.62732e-12	7.32785e-06
cg04268125	1:154549470:T:C	chr1:154579384	ADAR	chr1:154549470	CT	-0.0485859	5.79551e-12	7.50156e-06
cg23892836	6:29708978:T:C	chr6:29692085	HLA-F	chr6:29708978	TC	-0.0263285	5.80665e-12	7.50156e-06
cg23892836	6:29702709:A:G	chr6:29692085	HLA-F	chr6:29702709	AG	-0.0263285	5.80665e-12	7.50156e-06
cg23892836	6:29705810:A:G	chr6:29692085	HLA-F	chr6:29705810	AG	-0.0263285	5.80665e-12	7.50156e-06
cg23892836	6:29705507:T:C	chr6:29692085	HLA-F	chr6:29705507	TC	-0.0263285	5.80665e-12	7.50156e-06
cg12439472	13:43548678:C:G	chr13:43565399	EPSTI1	chr13:43548678	GC	0.0791532	5.81192e-12	7.50156e-06
cg14864167	8:66871899:T:A	chr8:66751182	PDE7A	chr8:66871899	AT	-0.0466401	5.96148e-12	7.68331e-06
cg09858955	2:58297664:G:A	chr2:58135951	VRK2	chr2:58297664	GA	-0.0473363	6.15897e-12	7.92622e-06
cg15331332	6:29688501:A:C	chr6:29692111	HLA-F	chr6:29688501	AC	-0.0287346	6.60679e-12	8.4616e-06
cg17114584	11:605856:T:C	chr11:613792	IRF7	chr11:605856	TC	-0.058077	6.61349e-12	8.4616e-06
cg17114584	11:606656:G:C	chr11:613792	IRF7	chr11:606656	GC	-0.058077	6.61349e-12	8.4616e-06
cg17114584	11:614864:C:T	chr11:613792	IRF7	chr11:614864	CT	-0.058077	6.61349e-12	8.4616e-06
cg12331471	2:231252048:A:G	chr2:231282369	SP100	chr2:231252048	GA	-0.0280508	6.75618e-12	8.6316e-06
cg09858955	2:58275666:G:A	chr2:58135951	VRK2	chr2:58275666	GA	-0.047203	6.98779e-12	8.91455e-06
cg23892836	6:29699448:G:A	chr6:29692085	HLA-F	chr6:29699448	GA	-0.0262077	7.09115e-12	8.98123e-06
cg23892836	6:29700615:G:A	chr6:29692085	HLA-F	chr6:29700615	GA	-0.0262077	7.09115e-12	8.98123e-06
cg23892836	6:29700079:C:T	chr6:29692085	HLA-F	chr6:29700079	CT	-0.0262077	7.09115e-12	8.98123e-06
cg23892836	6:29700500:T:C	chr6:29692085	HLA-F	chr6:29700500	TC	-0.0262077	7.09115e-12	8.98123e-06
cg23892836	6:29699784:C:T	chr6:29692085	HLA-F	chr6:29699784	CT	-0.0262077	7.09115e-12	8.98123e-06
cg26882438	3:122388464:A:G	chr3:122399120	PARP14	chr3:122388464	GA	-0.0353096	7.86211e-12	9.94335e-06
cg12439472	13:43598342:G:C	chr13:43565399	EPSTI1	chr13:43598342	CG	-0.0877594	8.1312e-12	1.02248e-05
cg12439472	13:43607916:G:A	chr13:43565399	EPSTI1	chr13:43607916	AG	-0.0877594	8.1312e-12	1.02248e-05
cg12439472	13:43605834:T:G	chr13:43565399	EPSTI1	chr13:43605834	GT	-0.0877594	8.1312e-12	1.02248e-05
cg12439472	13:43601020:C:T	chr13:43565399	EPSTI1	chr13:43601020	TC	-0.0877594	8.1312e-12	1.02248e-05
cg07878065	18:2639463:G:A	chr18:2641871		chr18:2639463	AG	0.0164767	8.55839e-12	1.07008e-05
cg07878065	18:2639451:C:A	chr18:2641871		chr18:2639451	AC	0.0164767	8.55839e-12	1.07008e-05
cg07878065	18:2639564:A:G	chr18:2641871		chr18:2639564	GA	0.0164767	8.55839e-12	1.07008e-05
cg07878065	18:2639424:C:T	chr18:2641871		chr18:2639424	TC	0.0164767	8.55839e-12	1.07008e-05
cg03879629	3:46086083:A:G	chr3:46152446		chr3:46086083	GA	0.0531531	9.63952e-12	1.19169e-05
cg03879629	3:46090557:A:G	chr3:46152446		chr3:46090557	GA	0.0531531	9.63952e-12	1.19169e-05
cg03879629	3:46090622:A:G	chr3:46152446		chr3:46090622	GA	0.0531531	9.63952e-12	1.19169e-05
cg03879629	3:46085321:A:G	chr3:46152446		chr3:46085321	GA	0.0531531	9.63952e-12	1.19169e-05
cg03879629	3:46088336:G:T	chr3:46152446		chr3:46088336	TG	0.0531531	9.63952e-12	1.19169e-05
cg03879629	3:46089341:G:C	chr3:46152446		chr3:46089341	CG	0.0531531	9.63952e-12	1.19169e-05
cg03879629	3:46088282:T:C	chr3:46152446		chr3:46088282	CT	0.0531531	9.63952e-12	1.19169e-05
cg03879629	3:46090477:G:A	chr3:46152446		chr3:46090477	AG	0.0531531	9.63952e-12	1.19169e-05
cg12110437	8:144095249:G:A	chr8:144098888	LY6E;LOC100133669	chr8:144095249	GA	-0.0459174	1.03367e-11	1.27609e-05
cg23352030	20:62263201:A:G	chr20:62198469	PRIC285	chr20:62263201	GA	0.0543934	1.05138e-11	1.2814e-05
cg12110437	8:144097333:C:T	chr8:144098888	LY6E;LOC100133669	chr8:144097333	CT	-0.0465149	1.06399e-11	1.2814e-05
cg03879629	3:46080912:C:T	chr3:46152446		chr3:46080912	TC	0.0529903	1.06567e-11	1.2814e-05
cg03879629	3:46078292:C:T	chr3:46152446		chr3:46078292	TC	0.0529903	1.06567e-11	1.2814e-05
cg03879629	3:46080024:A:T	chr3:46152446		chr3:46080024	TA	0.0529903	1.06567e-11	1.2814e-05
cg03879629	3:46081707:C:T	chr3:46152446		chr3:46081707	TC	0.0529903	1.06567e-11	1.2814e-05
cg03879629	3:46083357:G:C	chr3:46152446		chr3:46083357	CG	0.0529903	1.06567e-11	1.2814e-05
cg03879629	3:46084461:A:G	chr3:46152446		chr3:46084461	GA	0.0529903	1.06567e-11	1.2814e-05
cg03879629	3:46080176:T:A	chr3:46152446		chr3:46080176	AT	0.0529903	1.06567e-11	1.2814e-05
cg03879629	3:46081108:A:T	chr3:46152446		chr3:46081108	TA	0.0529903	1.06567e-11	1.2814e-05
cg03879629	3:46077390:T:C	chr3:46152446		chr3:46077390	CT	0.0529903	1.06567e-11	1.2814e-05
cg03879629	3:46079871:A:G	chr3:46152446		chr3:46079871	GA	0.0529903	1.06567e-11	1.2814e-05
cg03879629	3:46081333:T:C	chr3:46152446		chr3:46081333	CT	0.0529903	1.06567e-11	1.2814e-05
cg03879629	3:46083941:G:T	chr3:46152446		chr3:46083941	TG	0.0529903	1.06567e-11	1.2814e-05
cg03879629	3:46084742:G:A	chr3:46152446		chr3:46084742	AG	0.0529903	1.06567e-11	1.2814e-05
cg03879629	3:46083634:G:A	chr3:46152446		chr3:46083634	AG	0.0529903	1.06567e-11	1.2814e-05
cg03879629	3:46084949:C:A	chr3:46152446		chr3:46084949	AC	0.0529903	1.06567e-11	1.2814e-05
cg03879629	3:46084372:A:C	chr3:46152446		chr3:46084372	CA	0.0529903	1.06567e-11	1.2814e-05
cg03879629	3:46083201:T:G	chr3:46152446		chr3:46083201	GT	0.0529903	1.06567e-11	1.2814e-05
cg15331332	6:29708978:T:C	chr6:29692111	HLA-F	chr6:29708978	TC	-0.0287969	1.09619e-11	1.31092e-05
cg15331332	6:29705810:A:G	chr6:29692111	HLA-F	chr6:29705810	AG	-0.0287969	1.09619e-11	1.31092e-05
cg15331332	6:29705507:T:C	chr6:29692111	HLA-F	chr6:29705507	TC	-0.0287969	1.09619e-11	1.31092e-05
cg15331332	6:29702709:A:G	chr6:29692111	HLA-F	chr6:29702709	AG	-0.0287969	1.09619e-11	1.31092e-05
cg00272009	3:122390153:T:C	chr3:122398855	PARP14	chr3:122390153	CT	-0.0392122	1.11033e-11	1.32603e-05
cg04268125	1:154598437:A:G	chr1:154579384	ADAR	chr1:154598437	AG	-0.047544	1.11392e-11	1.32851e-05
cg23352030	20:62252139:T:G	chr20:62198469	PRIC285	chr20:62252139	GT	0.0545534	1.19198e-11	1.40446e-05
cg23352030	20:62251641:T:A	chr20:62198469	PRIC285	chr20:62251641	AT	0.0545534	1.19198e-11	1.40446e-05
cg23352030	20:62262139:G:A	chr20:62198469	PRIC285	chr20:62262139	AG	0.0545534	1.19198e-11	1.40446e-05
cg23352030	20:62251882:C:T	chr20:62198469	PRIC285	chr20:62251882	TC	0.0545534	1.19198e-11	1.40446e-05
cg23352030	20:62254918:G:A	chr20:62198469	PRIC285	chr20:62254918	AG	0.0545534	1.19198e-11	1.40446e-05
cg23352030	20:62256306:G:A	chr20:62198469	PRIC285	chr20:62256306	AG	0.0545534	1.19198e-11	1.40446e-05
cg23352030	20:62251558:G:A	chr20:62198469	PRIC285	chr20:62251558	AG	0.0545534	1.19198e-11	1.40446e-05
cg23352030	20:62259368:G:T	chr20:62198469	PRIC285	chr20:62259368	TG	0.0545534	1.19198e-11	1.40446e-05
cg23352030	20:62261859:C:T	chr20:62198469	PRIC285	chr20:62261859	TC	0.0545534	1.19198e-11	1.40446e-05
cg23352030	20:62241714:A:G	chr20:62198469	PRIC285	chr20:62241714	GA	0.0539876	1.25705e-11	1.47717e-05
cg23352030	20:62237125:T:C	chr20:62198469	PRIC285	chr20:62237125	CT	0.0539876	1.25705e-11	1.47717e-05
cg15331332	6:29699055:T:G	chr6:29692111	HLA-F	chr6:29699055	TG	-0.0286859	1.26456e-11	1.48401e-05
cg09858955	2:58296890:A:G	chr2:58135951	VRK2	chr2:58296890	AG	-0.0466159	1.27785e-11	1.48946e-05
cg09858955	2:58299326:A:G	chr2:58135951	VRK2	chr2:58299326	AG	-0.0466159	1.27785e-11	1.48946e-05
cg14864167	8:66844743:G:A	chr8:66751182	PDE7A	chr8:66844743	AG	-0.0456169	1.29632e-11	1.48946e-05
cg14864167	8:66826896:A:G	chr8:66751182	PDE7A	chr8:66826896	GA	-0.0456169	1.29632e-11	1.48946e-05
cg14864167	8:66850203:C:T	chr8:66751182	PDE7A	chr8:66850203	TC	-0.0456169	1.29632e-11	1.48946e-05
cg14864167	8:66822030:T:G	chr8:66751182	PDE7A	chr8:66822030	GT	-0.0456169	1.29632e-11	1.48946e-05
cg14864167	8:66845886:T:C	chr8:66751182	PDE7A	chr8:66845886	CT	-0.0456169	1.29632e-11	1.48946e-05
cg14864167	8:66835554:A:G	chr8:66751182	PDE7A	chr8:66835554	GA	-0.0456169	1.29632e-11	1.48946e-05
cg14864167	8:66836283:A:G	chr8:66751182	PDE7A	chr8:66836283	GA	-0.0456169	1.29632e-11	1.48946e-05
cg14864167	8:66851918:T:C	chr8:66751182	PDE7A	chr8:66851918	CT	-0.0456169	1.29632e-11	1.48946e-05
cg14864167	8:66832681:T:C	chr8:66751182	PDE7A	chr8:66832681	CT	-0.0456169	1.29632e-11	1.48946e-05
cg14864167	8:66820326:T:C	chr8:66751182	PDE7A	chr8:66820326	CT	-0.0456169	1.29632e-11	1.48946e-05
cg14864167	8:66795198:G:A	chr8:66751182	PDE7A	chr8:66795198	AG	-0.0456169	1.29632e-11	1.48946e-05
cg14864167	8:66851464:G:T	chr8:66751182	PDE7A	chr8:66851464	TG	-0.0456169	1.29632e-11	1.48946e-05
cg14864167	8:66799706:A:G	chr8:66751182	PDE7A	chr8:66799706	GA	-0.0456169	1.29632e-11	1.48946e-05
cg14864167	8:66851472:C:T	chr8:66751182	PDE7A	chr8:66851472	TC	-0.0456169	1.29632e-11	1.48946e-05
cg26882438	3:122388993:T:C	chr3:122399120	PARP14	chr3:122388993	CT	-0.0348481	1.40825e-11	1.61596e-05
cg03879629	3:46177864:T:C	chr3:46152446		chr3:46177864	CT	0.0606438	1.43606e-11	1.64572e-05
cg12331471	2:231252584:T:C	chr2:231282369	SP100	chr2:231252584	CT	-0.0276134	1.51822e-11	1.73535e-05
cg12331471	2:231252699:G:A	chr2:231282369	SP100	chr2:231252699	AG	-0.0276134	1.51822e-11	1.73535e-05
cg12439472	13:43531588:G:A	chr13:43565399	EPSTI1	chr13:43531588	AG	0.0792951	1.53276e-11	1.74193e-05
cg04268125	1:154586012:C:T	chr1:154579384	ADAR	chr1:154586012	TC	-0.0473701	1.53388e-11	1.74193e-05
cg04268125	1:154589648:C:A	chr1:154579384	ADAR	chr1:154589648	AC	-0.0473701	1.53388e-11	1.74193e-05
cg04268125	1:154587669:A:G	chr1:154579384	ADAR	chr1:154587669	AG	-0.0473701	1.53388e-11	1.74193e-05
cg04268125	1:154587994:T:C	chr1:154579384	ADAR	chr1:154587994	CT	-0.0473701	1.53388e-11	1.74193e-05
cg14864167	8:66861738:C:T	chr8:66751182	PDE7A	chr8:66861738	TC	-0.0462705	1.54028e-11	1.74693e-05
cg14864167	8:66865183:C:T	chr8:66751182	PDE7A	chr8:66865183	TC	-0.0458221	1.57771e-11	1.77792e-05
cg14864167	8:66859564:G:T	chr8:66751182	PDE7A	chr8:66859564	TG	-0.0458221	1.57771e-11	1.77792e-05
cg14864167	8:66864138:A:G	chr8:66751182	PDE7A	chr8:66864138	GA	-0.0458221	1.57771e-11	1.77792e-05
cg14864167	8:66859278:T:C	chr8:66751182	PDE7A	chr8:66859278	CT	-0.0458221	1.57771e-11	1.77792e-05
cg14864167	8:66859433:A:G	chr8:66751182	PDE7A	chr8:66859433	GA	-0.0458221	1.57771e-11	1.77792e-05
cg00272009	3:122383035:G:A	chr3:122398855	PARP14	chr3:122383035	AG	-0.0384076	1.64811e-11	1.85487e-05
cg12439472	13:43502516:C:T	chr13:43565399	EPSTI1	chr13:43502516	CT	-0.0852164	1.93834e-11	2.17594e-05
cg12439472	13:43504230:C:A	chr13:43565399	EPSTI1	chr13:43504230	CA	-0.0852164	1.93834e-11	2.17594e-05
cg13755924	21:42808343:G:A	chr21:42791937	MX1	chr21:42808343	AG	-0.05329	1.98152e-11	2.21874e-05
cg13755924	21:42807740:A:T	chr21:42791937	MX1	chr21:42807740	TA	-0.05329	1.98152e-11	2.21874e-05
cg00272009	3:122377098:C:T	chr3:122398855	PARP14	chr3:122377098	TC	-0.0382219	2.22876e-11	2.48294e-05
cg00272009	3:122373639:C:T	chr3:122398855	PARP14	chr3:122373639	TC	-0.0382219	2.22876e-11	2.48294e-05
cg00272009	3:122376389:G:A	chr3:122398855	PARP14	chr3:122376389	AG	-0.0382219	2.22876e-11	2.48294e-05
cg00272009	3:122379262:A:C	chr3:122398855	PARP14	chr3:122379262	CA	-0.0382219	2.22876e-11	2.48294e-05
cg03879629	3:46118439:T:C	chr3:46152446		chr3:46118439	CT	0.0541416	2.38702e-11	2.65252e-05
cg03879629	3:46116787:G:A	chr3:46152446		chr3:46116787	AG	0.0541416	2.38702e-11	2.65252e-05
cg00272009	3:122372094:A:C	chr3:122398855	PARP14	chr3:122372094	CA	-0.0384983	2.5084e-11	2.78388e-05
cg06981309	3:146264779:A:G	chr3:146260954	PLSCR1	chr3:146264779	GA	0.0370914	2.54989e-11	2.82636e-05
cg12439472	13:43542668:C:T	chr13:43565399	EPSTI1	chr13:43542668	TC	0.0774813	2.65572e-11	2.93359e-05
cg12439472	13:43542382:G:A	chr13:43565399	EPSTI1	chr13:43542382	AG	0.0774813	2.65572e-11	2.93359e-05
cg12439472	13:43534688:T:C	chr13:43565399	EPSTI1	chr13:43534688	TC	-0.0796139	2.65664e-11	2.93359e-05
cg23923934	6:31352060:T:C	chr6:31322914	HLA-B	chr6:31352060	CT	-0.0445475	2.99193e-11	3.29968e-05
cg12439472	13:43553826:T:G	chr13:43565399	EPSTI1	chr13:43553826	GT	0.0772139	3.02936e-11	3.33677e-05
cg09858955	2:58089599:T:C	chr2:58135951	VRK2	chr2:58089599	CT	-0.0475363	3.08016e-11	3.38848e-05
cg09858955	2:58073897:A:G	chr2:58135951	VRK2	chr2:58073897	GA	-0.0474825	3.36271e-11	3.69469e-05
cg00272009	3:122369424:A:T	chr3:122398855	PARP14	chr3:122369424	TA	-0.0382878	3.43706e-11	3.76697e-05
cg00272009	3:122372936:G:A	chr3:122398855	PARP14	chr3:122372936	AG	-0.0382878	3.43706e-11	3.76697e-05
cg09858955	2:58253423:G:A	chr2:58135951	VRK2	chr2:58253423	AG	0.0407733	3.4974e-11	3.82832e-05
cg12331471	2:231235169:T:A	chr2:231282369	SP100	chr2:231235169	AT	-0.0275328	3.84398e-11	4.20246e-05
cg17114584	11:591083:G:A	chr11:613792	IRF7	chr11:591083	GA	-0.0575258	4.7645e-11	5.20236e-05
cg09858955	2:58075701:A:C	chr2:58135951	VRK2	chr2:58075701	CA	-0.0470836	4.98736e-11	5.43895e-05
cg23892836	6:29699055:T:G	chr6:29692085	HLA-F	chr6:29699055	TG	-0.0251769	5.30181e-11	5.7747e-05
cg23923934	6:31322662:G:A	chr6:31322914	HLA-B	chr6:31322662	AG	-0.0418737	5.41322e-11	5.88147e-05
cg23923934	6:31323020:T:C	chr6:31322914	HLA-B	chr6:31323020	CT	-0.0418737	5.41322e-11	5.88147e-05
cg09858955	2:58069464:A:T	chr2:58135951	VRK2	chr2:58069464	AT	-0.0456026	5.89884e-11	6.39329e-05
cg09858955	2:58071224:C:T	chr2:58135951	VRK2	chr2:58071224	CT	-0.0456026	5.89884e-11	6.39329e-05
cg09858955	2:58272502:T:C	chr2:58135951	VRK2	chr2:58272502	TC	-0.0435229	5.91062e-11	6.39405e-05
cg03879629	3:45936945:G:C	chr3:46152446		chr3:45936945	CG	0.0557593	5.92863e-11	6.39405e-05
cg03879629	3:45927759:T:C	chr3:46152446		chr3:45927759	CT	0.0557593	5.92863e-11	6.39405e-05
cg03879629	3:45926043:C:T	chr3:46152446		chr3:45926043	TC	0.0557593	5.92863e-11	6.39405e-05
cg06981309	3:146262781:A:G	chr3:146260954	PLSCR1	chr3:146262781	GA	0.036003	6.12411e-11	6.59677e-05
cg00272009	3:122385665:G:A	chr3:122398855	PARP14	chr3:122385665	AG	-0.0378652	6.255e-11	6.72129e-05
cg00272009	3:122386128:A:T	chr3:122398855	PARP14	chr3:122386128	TA	-0.0378652	6.255e-11	6.72129e-05
cg23923934	6:31322026:C:A	chr6:31322914	HLA-B	chr6:31322026	AC	-0.0424941	6.28435e-11	6.73636e-05
cg23923934	6:31321685:A:C	chr6:31322914	HLA-B	chr6:31321685	CA	-0.0424941	6.28435e-11	6.73636e-05
cg09858955	2:58085243:C:T	chr2:58135951	VRK2	chr2:58085243	TC	-0.0464672	6.54997e-11	7.01253e-05
cg17114584	11:620927:A:C	chr11:613792	IRF7	chr11:620927	AC	-0.0501775	6.81941e-11	7.2842e-05
cg04268125	1:154564141:T:C	chr1:154579384	ADAR	chr1:154564141	TC	-0.0459561	6.84515e-11	7.2842e-05
cg04268125	1:154568665:A:G	chr1:154579384	ADAR	chr1:154568665	AG	-0.0459561	6.84515e-11	7.2842e-05
cg04268125	1:154573967:T:C	chr1:154579384	ADAR	chr1:154573967	TC	-0.0459561	6.84515e-11	7.2842e-05
cg04268125	1:154575613:T:C	chr1:154579384	ADAR	chr1:154575613	TC	-0.0459561	6.84515e-11	7.2842e-05
cg09858955	2:58077827:A:G	chr2:58135951	VRK2	chr2:58077827	AG	-0.0453389	6.94338e-11	7.37088e-05
cg09858955	2:58076951:T:C	chr2:58135951	VRK2	chr2:58076951	TC	-0.0453389	6.94338e-11	7.37088e-05
cg09858955	2:58072660:G:T	chr2:58135951	VRK2	chr2:58072660	TG	-0.046988	7.73733e-11	8.20381e-05
cg14864167	8:66882558:T:C	chr8:66751182	PDE7A	chr8:66882558	CT	-0.0444109	8.06553e-11	8.54149e-05
cg17114584	11:578996:T:C	chr11:613792	IRF7	chr11:578996	TC	-0.056232	8.34509e-11	8.82691e-05
cg23892836	6:29673929:G:A	chr6:29692085	HLA-F	chr6:29673929	AG	0.025029	8.4048e-11	8.84748e-05
cg23892836	6:29676537:G:A	chr6:29692085	HLA-F	chr6:29676537	AG	0.025029	8.4048e-11	8.84748e-05
cg23892836	6:29677249:G:A	chr6:29692085	HLA-F	chr6:29677249	AG	0.025029	8.4048e-11	8.84748e-05
cg23892836	6:29673818:T:C	chr6:29692085	HLA-F	chr6:29673818	CT	0.025029	8.4048e-11	8.84748e-05
cg04268125	1:154555492:T:C	chr1:154579384	ADAR	chr1:154555492	TC	-0.0456209	8.59091e-11	8.98957e-05
cg04268125	1:154554022:C:T	chr1:154579384	ADAR	chr1:154554022	CT	-0.0456209	8.59091e-11	8.98957e-05
cg04268125	1:154554219:T:C	chr1:154579384	ADAR	chr1:154554219	TC	-0.0456209	8.59091e-11	8.98957e-05
cg04268125	1:154556266:G:A	chr1:154579384	ADAR	chr1:154556266	GA	-0.0456209	8.59091e-11	8.98957e-05
cg04268125	1:154554205:C:T	chr1:154579384	ADAR	chr1:154554205	CT	-0.0456209	8.59091e-11	8.98957e-05
cg04268125	1:154575321:G:A	chr1:154579384	ADAR	chr1:154575321	AG	-0.0460295	8.9232e-11	9.30404e-05
cg04268125	1:154565582:G:C	chr1:154579384	ADAR	chr1:154565582	CG	-0.0460295	8.9232e-11	9.30404e-05
cg12439472	13:43537956:T:C	chr13:43565399	EPSTI1	chr13:43537956	CT	0.0753315	9.85909e-11	0.000102434
cg12439472	13:43538905:C:T	chr13:43565399	EPSTI1	chr13:43538905	TC	0.0753315	9.85909e-11	0.000102434
cg12439472	13:43538538:A:C	chr13:43565399	EPSTI1	chr13:43538538	CA	0.0753315	9.85909e-11	0.000102434
cg12110437	8:144095668:G:A	chr8:144098888	LY6E;LOC100133669	chr8:144095668	GA	-0.0431296	9.98191e-11	0.000103588
cg14880222	1:79158657:C:A	chr1:79143979		chr1:79158657	AC	0.029491	1.01657e-10	0.000104876
cg14880222	1:79133774:C:T	chr1:79143979		chr1:79133774	TC	0.029491	1.01657e-10	0.000104876
cg14880222	1:79126024:T:G	chr1:79143979		chr1:79126024	GT	0.029491	1.01657e-10	0.000104876
cg14880222	1:79136874:T:G	chr1:79143979		chr1:79136874	GT	0.029491	1.01657e-10	0.000104876
cg14880222	1:79140322:A:G	chr1:79143979		chr1:79140322	GA	0.029491	1.01657e-10	0.000104876
cg09858955	2:58082205:G:A	chr2:58135951	VRK2	chr2:58082205	AG	-0.0462431	1.03553e-10	0.000106707
cg23892836	6:29683944:C:T	chr6:29692085	HLA-F	chr6:29683944	TC	0.0250118	1.05987e-10	0.000108959
cg23892836	6:29682889:T:C	chr6:29692085	HLA-F	chr6:29682889	CT	0.0250118	1.05987e-10	0.000108959
cg04268125	1:154554357:C:T	chr1:154579384	ADAR	chr1:154554357	TC	-0.0456878	1.12078e-10	0.000114952
cg04268125	1:154556040:T:G	chr1:154579384	ADAR	chr1:154556040	GT	-0.0456878	1.12078e-10	0.000114952
cg17114584	11:565840:C:T	chr11:613792	IRF7	chr11:565840	TC	-0.0658265	1.12296e-10	0.000115042
cg09858955	2:58068741:G:A	chr2:58135951	VRK2	chr2:58068741	GA	-0.0407257	1.1441e-10	0.000116935
cg13755924	21:42808788:G:A	chr21:42791937	MX1	chr21:42808788	AG	-0.0547976	1.1493e-10	0.00011733
cg09858955	2:58048221:T:C	chr2:58135951	VRK2	chr2:58048221	TC	-0.0449059	1.15931e-10	0.000117941
cg09858955	2:58052499:G:A	chr2:58135951	VRK2	chr2:58052499	GA	-0.0449059	1.15931e-10	0.000117941
cg09858955	2:58049605:C:T	chr2:58135951	VRK2	chr2:58049605	CT	-0.0449059	1.15931e-10	0.000117941
cg23923934	6:31326131:C:T	chr6:31322914	HLA-B	chr6:31326131	TC	-0.0362406	1.17962e-10	0.000119868
cg12439472	13:43554460:G:A	chr13:43565399	EPSTI1	chr13:43554460	AG	0.0854017	1.26996e-10	0.000128899
cg03879629	3:46018781:A:G	chr3:46152446		chr3:46018781	GA	0.0616717	1.35107e-10	0.000136974
cg15331332	6:29730848:G:A	chr6:29692111	HLA-F	chr6:29730848	GA	-0.0274446	1.55296e-10	0.00015708
cg15331332	6:29730002:G:T	chr6:29692111	HLA-F	chr6:29730002	GT	-0.0274446	1.55296e-10	0.00015708
cg00272009	3:122396599:A:C	chr3:122398855	PARP14	chr3:122396599	CA	-0.0356012	1.57073e-10	0.000158149
cg00272009	3:122391934:A:T	chr3:122398855	PARP14	chr3:122391934	TA	-0.0356012	1.57073e-10	0.000158149
cg00272009	3:122394257:C:T	chr3:122398855	PARP14	chr3:122394257	TC	-0.0356012	1.57073e-10	0.000158149
cg00272009	3:122398524:C:T	chr3:122398855	PARP14	chr3:122398524	TC	-0.0356012	1.57073e-10	0.000158149
cg26882438	3:122380614:C:A	chr3:122399120	PARP14	chr3:122380614	AC	-0.0347548	1.67412e-10	0.000168365
cg26882438	3:122379614:G:A	chr3:122399120	PARP14	chr3:122379614	AG	-0.0322849	1.68738e-10	0.000169506
cg23892836	6:29709234:C:T	chr6:29692085	HLA-F	chr6:29709234	TC	0.0248989	1.69443e-10	0.00017002
cg09858955	2:58074053:G:A	chr2:58135951	VRK2	chr2:58074053	GA	-0.0446293	1.699e-10	0.000170284
cg04268125	1:154561925:C:T	chr1:154579384	ADAR	chr1:154561925	TC	-0.0451365	1.71911e-10	0.000172103
cg09858955	2:58087409:G:C	chr2:58135951	VRK2	chr2:58087409	GC	-0.0444224	1.73982e-10	0.000173583
cg09858955	2:58087596:A:G	chr2:58135951	VRK2	chr2:58087596	AG	-0.0444224	1.73982e-10	0.000173583
cg09858955	2:58093903:A:T	chr2:58135951	VRK2	chr2:58093903	AT	-0.0444224	1.73982e-10	0.000173583
cg09858955	2:58062489:T:G	chr2:58135951	VRK2	chr2:58062489	GT	0.0386882	1.78022e-10	0.000177412
cg08293824	3:172310820:G:T	chr3:172313318		chr3:172310820	GT	0.037768	1.81916e-10	0.000181088
cg14864167	8:66898262:T:C	chr8:66751182	PDE7A	chr8:66898262	CT	-0.0435928	1.91406e-10	0.000190104
cg14864167	8:66899290:A:G	chr8:66751182	PDE7A	chr8:66899290	GA	-0.0435928	1.91406e-10	0.000190104
cg09858955	2:58070482:T:C	chr2:58135951	VRK2	chr2:58070482	CT	0.0384886	1.95977e-10	0.000194424
cg09858955	2:58076229:T:C	chr2:58135951	VRK2	chr2:58076229	TC	-0.0443591	1.99653e-10	0.00019718
cg09858955	2:58063748:C:A	chr2:58135951	VRK2	chr2:58063748	CA	-0.0443591	1.99653e-10	0.00019718
cg09858955	2:58073603:A:C	chr2:58135951	VRK2	chr2:58073603	AC	-0.0443591	1.99653e-10	0.00019718
cg09858955	2:58076796:G:T	chr2:58135951	VRK2	chr2:58076796	GT	-0.0443591	1.99653e-10	0.00019718
cg04268125	1:154627852:G:A	chr1:154579384	ADAR	chr1:154627852	AG	0.0429758	2.05681e-10	0.000202225
cg04268125	1:154626477:A:G	chr1:154579384	ADAR	chr1:154626477	GA	0.0429758	2.05681e-10	0.000202225
cg04268125	1:154626705:T:C	chr1:154579384	ADAR	chr1:154626705	CT	0.0429758	2.05681e-10	0.000202225
cg04268125	1:154625632:G:A	chr1:154579384	ADAR	chr1:154625632	AG	0.0429758	2.05681e-10	0.000202225
cg12331471	2:231279616:C:A	chr2:231282369	SP100	chr2:231279616	CA	0.0238317	2.07791e-10	0.000202891
cg12331471	2:231280791:T:C	chr2:231282369	SP100	chr2:231280791	TC	0.0238317	2.07791e-10	0.000202891
cg23892836	6:29701308:T:C	chr6:29692085	HLA-F	chr6:29701308	CT	0.0249054	2.09128e-10	0.000202891
cg23892836	6:29701564:G:A	chr6:29692085	HLA-F	chr6:29701564	AG	0.0249054	2.09128e-10	0.000202891
cg23892836	6:29703262:A:G	chr6:29692085	HLA-F	chr6:29703262	GA	0.0249054	2.09128e-10	0.000202891
cg23892836	6:29705659:A:G	chr6:29692085	HLA-F	chr6:29705659	GA	0.0249054	2.09128e-10	0.000202891
cg23892836	6:29707704:G:A	chr6:29692085	HLA-F	chr6:29707704	AG	0.0249054	2.09128e-10	0.000202891
cg23892836	6:29708090:G:A	chr6:29692085	HLA-F	chr6:29708090	AG	0.0249054	2.09128e-10	0.000202891
cg23892836	6:29705219:C:T	chr6:29692085	HLA-F	chr6:29705219	TC	0.0249054	2.09128e-10	0.000202891
cg23892836	6:29706277:T:C	chr6:29692085	HLA-F	chr6:29706277	CT	0.0249054	2.09128e-10	0.000202891
cg23892836	6:29707546:G:A	chr6:29692085	HLA-F	chr6:29707546	AG	0.0249054	2.09128e-10	0.000202891
cg23892836	6:29705405:C:T	chr6:29692085	HLA-F	chr6:29705405	TC	0.0249054	2.09128e-10	0.000202891
cg13755924	21:42811154:A:G	chr21:42791937	MX1	chr21:42811154	GA	-0.0548453	2.19024e-10	0.000212257
cg04268125	1:154589682:C:G	chr1:154579384	ADAR	chr1:154589682	GC	-0.0479875	2.20322e-10	0.000212578
cg04268125	1:154611208:G:A	chr1:154579384	ADAR	chr1:154611208	AG	-0.0479875	2.20322e-10	0.000212578
cg04268125	1:154600533:A:G	chr1:154579384	ADAR	chr1:154600533	GA	-0.0479875	2.20322e-10	0.000212578
cg04268125	1:154601336:A:G	chr1:154579384	ADAR	chr1:154601336	GA	-0.0479875	2.20322e-10	0.000212578
cg09858955	2:58394543:T:C	chr2:58135951	VRK2	chr2:58394543	CT	-0.0446687	2.21166e-10	0.000213158
cg23892836	6:29768344:T:C	chr6:29692085	HLA-F	chr6:29768344	CT	0.0250188	2.22695e-10	0.000214397
cg14864167	8:66807353:A:G	chr8:66751182	PDE7A	chr8:66807353	GA	-0.0445591	2.37474e-10	0.000228375
cg09858955	2:58492441:C:A	chr2:58135951	VRK2	chr2:58492441	AC	-0.0444242	2.41805e-10	0.000232181
cg00272009	3:122380614:C:A	chr3:122398855	PARP14	chr3:122380614	AC	-0.0356417	2.41959e-10	0.000232181
cg15331332	6:29699156:T:C	chr6:29692111	HLA-F	chr6:29699156	CT	0.0274275	2.44375e-10	0.000234243
cg12439472	13:43555803:T:C	chr13:43565399	EPSTI1	chr13:43555803	CT	-0.0720864	2.4738e-10	0.000236865
cg04268125	1:154596748:T:C	chr1:154579384	ADAR	chr1:154596748	CT	-0.0480367	2.51538e-10	0.000240322
cg04268125	1:154604171:A:G	chr1:154579384	ADAR	chr1:154604171	GA	-0.0480367	2.51538e-10	0.000240322
cg12331471	2:231281951:A:T	chr2:231282369	SP100	chr2:231281951	TA	-0.0236037	2.56967e-10	0.000245243
cg12439472	13:43537246:C:T	chr13:43565399	EPSTI1	chr13:43537246	TC	0.0742754	2.58127e-10	0.000246083
cg09858955	2:58075743:T:C	chr2:58135951	VRK2	chr2:58075743	TC	-0.0439577	2.90992e-10	0.000277114
cg26882438	3:122388605:A:G	chr3:122399120	PARP14	chr3:122388605	GA	-0.034626	3.00988e-10	0.000285088
cg26882438	3:122385402:T:C	chr3:122399120	PARP14	chr3:122385402	CT	-0.034626	3.00988e-10	0.000285088
cg26882438	3:122385170:T:C	chr3:122399120	PARP14	chr3:122385170	CT	-0.034626	3.00988e-10	0.000285088
cg26882438	3:122387655:G:A	chr3:122399120	PARP14	chr3:122387655	AG	-0.034626	3.00988e-10	0.000285088
cg26882438	3:122386618:A:T	chr3:122399120	PARP14	chr3:122386618	TA	-0.034626	3.00988e-10	0.000285088
cg04268125	1:154630498:T:C	chr1:154579384	ADAR	chr1:154630498	CT	0.0472556	3.01782e-10	0.000285533
cg23892836	6:29702510:G:A	chr6:29692085	HLA-F	chr6:29702510	AG	0.0245666	3.04645e-10	0.000287623
cg23892836	6:29700840:C:T	chr6:29692085	HLA-F	chr6:29700840	TC	0.0245666	3.04645e-10	0.000287623
cg14864167	8:66890084:T:A	chr8:66751182	PDE7A	chr8:66890084	AT	-0.0432359	3.15071e-10	0.000295877
cg14864167	8:66887496:T:C	chr8:66751182	PDE7A	chr8:66887496	CT	-0.0432359	3.15071e-10	0.000295877
cg14864167	8:66886456:A:G	chr8:66751182	PDE7A	chr8:66886456	GA	-0.0432359	3.15071e-10	0.000295877
cg14864167	8:66888886:T:C	chr8:66751182	PDE7A	chr8:66888886	CT	-0.0432359	3.15071e-10	0.000295877
cg14864167	8:66888594:G:A	chr8:66751182	PDE7A	chr8:66888594	AG	-0.0432359	3.15071e-10	0.000295877
cg03879629	3:46094762:G:A	chr3:46152446		chr3:46094762	AG	0.0514184	3.31337e-10	0.000310101
cg09858955	2:58492345:A:G	chr2:58135951	VRK2	chr2:58492345	GA	-0.0443406	3.33449e-10	0.000310101
cg09858955	2:58493260:C:T	chr2:58135951	VRK2	chr2:58493260	TC	-0.0443406	3.33449e-10	0.000310101
cg09858955	2:58500141:T:C	chr2:58135951	VRK2	chr2:58500141	CT	-0.0443406	3.33449e-10	0.000310101
cg06981309	3:146266811:C:T	chr3:146260954	PLSCR1	chr3:146266811	TC	0.0343161	3.34155e-10	0.000310101
cg06981309	3:146267662:A:G	chr3:146260954	PLSCR1	chr3:146267662	GA	0.0343161	3.34155e-10	0.000310101
cg09858955	2:58049901:T:C	chr2:58135951	VRK2	chr2:58049901	TC	-0.0438891	3.34452e-10	0.000310101
cg09858955	2:58050936:G:T	chr2:58135951	VRK2	chr2:58050936	GT	-0.0438891	3.34452e-10	0.000310101
cg09858955	2:58053121:G:A	chr2:58135951	VRK2	chr2:58053121	GA	-0.0438891	3.34452e-10	0.000310101
cg09858955	2:58053706:C:T	chr2:58135951	VRK2	chr2:58053706	CT	-0.0438891	3.34452e-10	0.000310101
cg09858955	2:58051769:C:A	chr2:58135951	VRK2	chr2:58051769	CA	-0.0438891	3.34452e-10	0.000310101
cg09858955	2:58051437:T:A	chr2:58135951	VRK2	chr2:58051437	TA	-0.0438891	3.34452e-10	0.000310101
cg26882438	3:122389184:G:A	chr3:122399120	PARP14	chr3:122389184	AG	-0.0344327	3.42456e-10	0.000317189
cg04268125	1:154625224:G:A	chr1:154579384	ADAR	chr1:154625224	AG	-0.0474227	3.51599e-10	0.000325314
cg14864167	8:66901842:A:G	chr8:66751182	PDE7A	chr8:66901842	GA	-0.0432878	3.605e-10	0.000332151
cg14864167	8:66901991:T:C	chr8:66751182	PDE7A	chr8:66901991	CT	-0.0432878	3.605e-10	0.000332151
cg14864167	8:66901401:A:G	chr8:66751182	PDE7A	chr8:66901401	GA	-0.0432878	3.605e-10	0.000332151
cg14864167	8:66901776:G:T	chr8:66751182	PDE7A	chr8:66901776	TG	-0.0432878	3.605e-10	0.000332151
cg12110437	8:144094016:A:G	chr8:144098888	LY6E;LOC100133669	chr8:144094016	AG	-0.0435455	3.61983e-10	0.00033282
cg12110437	8:144094150:C:T	chr8:144098888	LY6E;LOC100133669	chr8:144094150	CT	-0.0435455	3.61983e-10	0.00033282
cg12439472	13:43572017:G:A	chr13:43565399	EPSTI1	chr13:43572017	AG	0.076686	3.72336e-10	0.000341981
cg00272009	3:122411958:T:C	chr3:122398855	PARP14	chr3:122411958	CT	-0.0328898	3.75636e-10	0.000344292
cg00272009	3:122413536:T:G	chr3:122398855	PARP14	chr3:122413536	GT	-0.0328898	3.75636e-10	0.000344292
cg07839313	19:17516689:T:C	chr19:17514600	BST2	chr19:17516689	TC	-0.0268444	3.80868e-10	0.000347999
cg07839313	19:17516628:G:A	chr19:17514600	BST2	chr19:17516628	GA	-0.0268444	3.80868e-10	0.000347999
cg07839313	19:17516764:C:T	chr19:17514600	BST2	chr19:17516764	CT	-0.0268444	3.80868e-10	0.000347999
cg13755924	21:42812192:G:A	chr21:42791937	MX1	chr21:42812192	AG	-0.0474367	3.96684e-10	0.000360949
cg13755924	21:42812254:C:T	chr21:42791937	MX1	chr21:42812254	TC	-0.0474367	3.96684e-10	0.000360949
cg13755924	21:42811825:A:T	chr21:42791937	MX1	chr21:42811825	TA	-0.0474367	3.96684e-10	0.000360949
cg13755924	21:42811870:G:A	chr21:42791937	MX1	chr21:42811870	AG	-0.0474367	3.96684e-10	0.000360949
cg14880222	1:79119062:A:G	chr1:79143979		chr1:79119062	GA	0.0286308	3.99042e-10	0.000362344
cg14880222	1:79118022:T:C	chr1:79143979		chr1:79118022	CT	0.0286308	3.99042e-10	0.000362344
cg15331332	6:29691019:G:A	chr6:29692111	HLA-F	chr6:29691019	AG	0.0271542	4.0138e-10	0.000364092
cg26882438	3:122413536:T:G	chr3:122399120	PARP14	chr3:122413536	GT	-0.0317479	4.09021e-10	0.000370258
cg26882438	3:122411958:T:C	chr3:122399120	PARP14	chr3:122411958	CT	-0.0317479	4.09021e-10	0.000370258
cg09858955	2:58083420:C:T	chr2:58135951	VRK2	chr2:58083420	CT	-0.0436779	4.23171e-10	0.000382673
cg09858955	2:58488895:T:G	chr2:58135951	VRK2	chr2:58488895	GT	-0.0465905	4.28301e-10	0.000384543
cg09858955	2:58494072:C:T	chr2:58135951	VRK2	chr2:58494072	TC	-0.0465905	4.28301e-10	0.000384543
cg09858955	2:58495006:C:T	chr2:58135951	VRK2	chr2:58495006	TC	-0.0465905	4.28301e-10	0.000384543
cg09858955	2:58498481:G:A	chr2:58135951	VRK2	chr2:58498481	AG	-0.0465905	4.28301e-10	0.000384543
cg09858955	2:58489150:T:C	chr2:58135951	VRK2	chr2:58489150	CT	-0.0465905	4.28301e-10	0.000384543
cg09858955	2:58493175:G:A	chr2:58135951	VRK2	chr2:58493175	AG	-0.0465905	4.28301e-10	0.000384543
cg09858955	2:58494656:T:C	chr2:58135951	VRK2	chr2:58494656	CT	-0.0465905	4.28301e-10	0.000384543
cg14880222	1:79115905:T:C	chr1:79143979		chr1:79115905	CT	0.0284344	4.30884e-10	0.000386467
cg26882438	3:122372094:A:C	chr3:122399120	PARP14	chr3:122372094	CA	-0.0350077	4.40477e-10	0.000394669
cg09858955	2:58009453:C:T	chr2:58135951	VRK2	chr2:58009453	TC	0.0586768	4.55276e-10	0.000398534
cg14880222	1:79155444:T:C	chr1:79143979		chr1:79155444	CT	0.0286436	4.72902e-10	0.000398534
cg14880222	1:79148633:A:G	chr1:79143979		chr1:79148633	GA	0.0286436	4.72902e-10	0.000398534
cg14880222	1:79159463:A:T	chr1:79143979		chr1:79159463	TA	0.0286436	4.72902e-10	0.000398534
cg14880222	1:79145071:A:G	chr1:79143979		chr1:79145071	GA	0.0286436	4.72902e-10	0.000398534
cg14880222	1:79155134:A:G	chr1:79143979		chr1:79155134	GA	0.0286436	4.72902e-10	0.000398534
cg14880222	1:79136404:T:C	chr1:79143979		chr1:79136404	CT	0.0286436	4.72902e-10	0.000398534
cg14880222	1:79144862:G:A	chr1:79143979		chr1:79144862	AG	0.0286436	4.72902e-10	0.000398534
cg14880222	1:79155728:A:C	chr1:79143979		chr1:79155728	CA	0.0286436	4.72902e-10	0.000398534
cg14880222	1:79156403:A:T	chr1:79143979		chr1:79156403	TA	0.0286436	4.72902e-10	0.000398534
cg14880222	1:79138272:G:C	chr1:79143979		chr1:79138272	CG	0.0286436	4.72902e-10	0.000398534
cg14880222	1:79155460:T:C	chr1:79143979		chr1:79155460	CT	0.0286436	4.72902e-10	0.000398534
cg14880222	1:79156971:C:T	chr1:79143979		chr1:79156971	TC	0.0286436	4.72902e-10	0.000398534
cg14880222	1:79139278:C:G	chr1:79143979		chr1:79139278	GC	0.0286436	4.72902e-10	0.000398534
cg14880222	1:79163191:C:G	chr1:79143979		chr1:79163191	GC	0.0286436	4.72902e-10	0.000398534
cg14880222	1:79156426:G:T	chr1:79143979		chr1:79156426	TG	0.0286436	4.72902e-10	0.000398534
cg14880222	1:79153773:A:G	chr1:79143979		chr1:79153773	GA	0.0286436	4.72902e-10	0.000398534
cg14880222	1:79136126:T:C	chr1:79143979		chr1:79136126	CT	0.0286436	4.72902e-10	0.000398534
cg14880222	1:79167510:G:T	chr1:79143979		chr1:79167510	TG	0.0286436	4.72902e-10	0.000398534
cg14880222	1:79136711:C:G	chr1:79143979		chr1:79136711	GC	0.0286436	4.72902e-10	0.000398534
cg14880222	1:79176421:G:A	chr1:79143979		chr1:79176421	AG	0.0286436	4.72902e-10	0.000398534
cg14880222	1:79143192:T:C	chr1:79143979		chr1:79143192	CT	0.0286436	4.72902e-10	0.000398534
cg14880222	1:79143750:G:A	chr1:79143979		chr1:79143750	AG	0.0286436	4.72902e-10	0.000398534
cg14880222	1:79143946:T:C	chr1:79143979		chr1:79143946	CT	0.0286436	4.72902e-10	0.000398534
cg14880222	1:79144688:T:G	chr1:79143979		chr1:79144688	GT	0.0286436	4.72902e-10	0.000398534
cg14880222	1:79144810:C:T	chr1:79143979		chr1:79144810	TC	0.0286436	4.72902e-10	0.000398534
cg14880222	1:79126044:C:T	chr1:79143979		chr1:79126044	TC	0.0286436	4.72902e-10	0.000398534
cg14880222	1:79139303:A:G	chr1:79143979		chr1:79139303	GA	0.0286436	4.72902e-10	0.000398534
cg14880222	1:79139963:A:C	chr1:79143979		chr1:79139963	CA	0.0286436	4.72902e-10	0.000398534
cg14880222	1:79146596:C:A	chr1:79143979		chr1:79146596	AC	0.0286436	4.72902e-10	0.000398534
cg14880222	1:79163803:T:C	chr1:79143979		chr1:79163803	CT	0.0286436	4.72902e-10	0.000398534
cg14880222	1:79147976:G:A	chr1:79143979		chr1:79147976	AG	0.0286436	4.72902e-10	0.000398534
cg14880222	1:79148645:A:G	chr1:79143979		chr1:79148645	GA	0.0286436	4.72902e-10	0.000398534
cg14880222	1:79149933:A:G	chr1:79143979		chr1:79149933	GA	0.0286436	4.72902e-10	0.000398534
cg14880222	1:79122848:A:G	chr1:79143979		chr1:79122848	GA	0.0286436	4.72902e-10	0.000398534
cg14880222	1:79124961:G:T	chr1:79143979		chr1:79124961	TG	0.0286436	4.72902e-10	0.000398534
cg14880222	1:79138874:A:C	chr1:79143979		chr1:79138874	CA	0.0286436	4.72902e-10	0.000398534
cg14880222	1:79150678:T:C	chr1:79143979		chr1:79150678	CT	0.0286436	4.72902e-10	0.000398534
cg14880222	1:79145723:G:A	chr1:79143979		chr1:79145723	AG	0.0286436	4.72902e-10	0.000398534
cg14880222	1:79151935:T:C	chr1:79143979		chr1:79151935	CT	0.0286436	4.72902e-10	0.000398534
cg14880222	1:79152836:C:T	chr1:79143979		chr1:79152836	TC	0.0286436	4.72902e-10	0.000398534
cg14880222	1:79133239:G:A	chr1:79143979		chr1:79133239	AG	0.0286436	4.72902e-10	0.000398534
cg14880222	1:79142368:C:T	chr1:79143979		chr1:79142368	TC	0.0286436	4.72902e-10	0.000398534
cg14880222	1:79142400:C:T	chr1:79143979		chr1:79142400	TC	0.0286436	4.72902e-10	0.000398534
cg14880222	1:79142925:T:C	chr1:79143979		chr1:79142925	CT	0.0286436	4.72902e-10	0.000398534
cg14880222	1:79155856:T:C	chr1:79143979		chr1:79155856	CT	0.0286436	4.72902e-10	0.000398534
cg14880222	1:79137400:G:T	chr1:79143979		chr1:79137400	TG	0.0286436	4.72902e-10	0.000398534
cg14880222	1:79138744:T:C	chr1:79143979		chr1:79138744	CT	0.0286436	4.72902e-10	0.000398534
cg14880222	1:79150640:G:A	chr1:79143979		chr1:79150640	AG	0.0286436	4.72902e-10	0.000398534
cg14880222	1:79140835:C:A	chr1:79143979		chr1:79140835	AC	0.0286436	4.72902e-10	0.000398534
cg14880222	1:79128249:T:C	chr1:79143979		chr1:79128249	CT	0.0286436	4.72902e-10	0.000398534
cg14880222	1:79150788:T:C	chr1:79143979		chr1:79150788	CT	0.0286436	4.72902e-10	0.000398534
cg14880222	1:79149530:C:A	chr1:79143979		chr1:79149530	AC	0.0286436	4.72902e-10	0.000398534
cg14880222	1:79163520:T:A	chr1:79143979		chr1:79163520	AT	0.0286436	4.72902e-10	0.000398534
cg14880222	1:79150338:A:G	chr1:79143979		chr1:79150338	GA	0.0286436	4.72902e-10	0.000398534
cg14880222	1:79150370:G:A	chr1:79143979		chr1:79150370	AG	0.0286436	4.72902e-10	0.000398534
cg14880222	1:79151230:A:T	chr1:79143979		chr1:79151230	TA	0.0286436	4.72902e-10	0.000398534
cg14880222	1:79147922:T:C	chr1:79143979		chr1:79147922	CT	0.0286436	4.72902e-10	0.000398534
cg14880222	1:79132040:G:T	chr1:79143979		chr1:79132040	TG	0.0286436	4.72902e-10	0.000398534
cg14880222	1:79150731:T:A	chr1:79143979		chr1:79150731	AT	0.0286436	4.72902e-10	0.000398534
cg14880222	1:79137246:T:G	chr1:79143979		chr1:79137246	GT	0.0286436	4.72902e-10	0.000398534
cg14880222	1:79169804:G:T	chr1:79143979		chr1:79169804	TG	0.0286436	4.72902e-10	0.000398534
cg14864167	8:66905674:T:C	chr8:66751182	PDE7A	chr8:66905674	CT	-0.0426554	4.81146e-10	0.000405093
cg09858955	2:58089124:C:T	chr2:58135951	VRK2	chr2:58089124	CT	-0.0434326	4.8916e-10	0.00041066
cg09858955	2:58092395:T:C	chr2:58135951	VRK2	chr2:58092395	TC	-0.0434326	4.8916e-10	0.00041066
cg09858955	2:58087739:T:C	chr2:58135951	VRK2	chr2:58087739	TC	-0.0434326	4.8916e-10	0.00041066
cg14864167	8:66927237:G:A	chr8:66751182	PDE7A	chr8:66927237	AG	-0.0425574	5.05725e-10	0.000416219
cg14864167	8:66929194:A:G	chr8:66751182	PDE7A	chr8:66929194	GA	-0.0425574	5.05725e-10	0.000416219
cg14864167	8:66930392:A:C	chr8:66751182	PDE7A	chr8:66930392	CA	-0.0425574	5.05725e-10	0.000416219
cg14864167	8:66943109:A:T	chr8:66751182	PDE7A	chr8:66943109	TA	-0.0425574	5.05725e-10	0.000416219
cg14864167	8:66930290:C:T	chr8:66751182	PDE7A	chr8:66930290	TC	-0.0425574	5.05725e-10	0.000416219
cg14864167	8:66926423:A:G	chr8:66751182	PDE7A	chr8:66926423	GA	-0.0425574	5.05725e-10	0.000416219
cg14864167	8:66927891:G:A	chr8:66751182	PDE7A	chr8:66927891	AG	-0.0425574	5.05725e-10	0.000416219
cg14864167	8:66934767:T:C	chr8:66751182	PDE7A	chr8:66934767	CT	-0.0425574	5.05725e-10	0.000416219
cg14864167	8:66943667:T:A	chr8:66751182	PDE7A	chr8:66943667	AT	-0.0425574	5.05725e-10	0.000416219
cg14864167	8:66936177:A:G	chr8:66751182	PDE7A	chr8:66936177	GA	-0.0425574	5.05725e-10	0.000416219
cg14864167	8:66936490:C:A	chr8:66751182	PDE7A	chr8:66936490	AC	-0.0425574	5.05725e-10	0.000416219
cg14864167	8:66928360:G:A	chr8:66751182	PDE7A	chr8:66928360	AG	-0.0425574	5.05725e-10	0.000416219
cg14864167	8:66930916:C:G	chr8:66751182	PDE7A	chr8:66930916	GC	-0.0425574	5.05725e-10	0.000416219
cg14864167	8:66935288:G:A	chr8:66751182	PDE7A	chr8:66935288	AG	-0.0425574	5.05725e-10	0.000416219
cg14864167	8:66935691:A:T	chr8:66751182	PDE7A	chr8:66935691	TA	-0.0425574	5.05725e-10	0.000416219
cg14864167	8:66928647:C:T	chr8:66751182	PDE7A	chr8:66928647	TC	-0.0425574	5.05725e-10	0.000416219
cg14864167	8:66930466:G:C	chr8:66751182	PDE7A	chr8:66930466	CG	-0.0425574	5.05725e-10	0.000416219
cg14864167	8:66931379:G:A	chr8:66751182	PDE7A	chr8:66931379	AG	-0.0425574	5.05725e-10	0.000416219
cg14864167	8:66926197:T:A	chr8:66751182	PDE7A	chr8:66926197	AT	-0.0425574	5.05725e-10	0.000416219
cg14864167	8:66942971:T:A	chr8:66751182	PDE7A	chr8:66942971	AT	-0.0425574	5.05725e-10	0.000416219
cg14864167	8:66932244:C:T	chr8:66751182	PDE7A	chr8:66932244	TC	-0.0425574	5.05725e-10	0.000416219
cg12110437	8:144093928:C:T	chr8:144098888	LY6E;LOC100133669	chr8:144093928	CT	-0.0432451	5.28491e-10	0.000434549
cg17114584	11:644748:C:G	chr11:613792	IRF7	chr11:644748	GC	-0.0617296	5.327e-10	0.000434552
cg09858955	2:58335681:T:C	chr2:58135951	VRK2	chr2:58335681	CT	0.03788	5.32898e-10	0.000434552
cg09858955	2:58338086:A:G	chr2:58135951	VRK2	chr2:58338086	GA	0.03788	5.32898e-10	0.000434552
cg09858955	2:58344189:G:A	chr2:58135951	VRK2	chr2:58344189	AG	0.03788	5.32898e-10	0.000434552
cg09858955	2:57941185:C:T	chr2:58135951	VRK2	chr2:57941185	TC	0.0415042	5.39571e-10	0.000438734
cg06033320	8:66792632:T:G	chr8:66750110	PDE7A	chr8:66792632	GT	-0.0335609	5.41666e-10	0.00044003
cg00272009	3:122389184:G:A	chr3:122398855	PARP14	chr3:122389184	AG	-0.0352026	5.57415e-10	0.00044419
cg12331471	2:231271572:G:A	chr2:231282369	SP100	chr2:231271572	GA	0.0238181	5.58903e-10	0.00044419
cg12331471	2:231272615:T:C	chr2:231282369	SP100	chr2:231272615	TC	0.0238181	5.58903e-10	0.00044419
cg14864167	8:66910613:T:G	chr8:66751182	PDE7A	chr8:66910613	GT	-0.0426039	5.61535e-10	0.00044419
cg14864167	8:66917137:A:G	chr8:66751182	PDE7A	chr8:66917137	GA	-0.0426039	5.61535e-10	0.00044419
cg14864167	8:66924527:C:G	chr8:66751182	PDE7A	chr8:66924527	GC	-0.0426039	5.61535e-10	0.00044419
cg14864167	8:66910531:G:C	chr8:66751182	PDE7A	chr8:66910531	CG	-0.0426039	5.61535e-10	0.00044419
cg14864167	8:66908885:T:C	chr8:66751182	PDE7A	chr8:66908885	CT	-0.0426039	5.61535e-10	0.00044419
cg14864167	8:66911221:C:T	chr8:66751182	PDE7A	chr8:66911221	TC	-0.0426039	5.61535e-10	0.00044419
cg14864167	8:66914293:G:T	chr8:66751182	PDE7A	chr8:66914293	TG	-0.0426039	5.61535e-10	0.00044419
cg14864167	8:66923637:G:A	chr8:66751182	PDE7A	chr8:66923637	AG	-0.0426039	5.61535e-10	0.00044419
cg14864167	8:66911571:T:A	chr8:66751182	PDE7A	chr8:66911571	AT	-0.0426039	5.61535e-10	0.00044419
cg14864167	8:66922377:A:G	chr8:66751182	PDE7A	chr8:66922377	GA	-0.0426039	5.61535e-10	0.00044419
cg14864167	8:66923535:A:G	chr8:66751182	PDE7A	chr8:66923535	GA	-0.0426039	5.61535e-10	0.00044419
cg14864167	8:66918380:A:G	chr8:66751182	PDE7A	chr8:66918380	GA	-0.0426039	5.61535e-10	0.00044419
cg14864167	8:66920756:C:T	chr8:66751182	PDE7A	chr8:66920756	TC	-0.0426039	5.61535e-10	0.00044419
cg14864167	8:66917002:C:G	chr8:66751182	PDE7A	chr8:66917002	GC	-0.0426039	5.61535e-10	0.00044419
cg14864167	8:66920522:T:G	chr8:66751182	PDE7A	chr8:66920522	GT	-0.0426039	5.61535e-10	0.00044419
cg14864167	8:66924814:C:T	chr8:66751182	PDE7A	chr8:66924814	TC	-0.0426039	5.61535e-10	0.00044419
cg14864167	8:66920744:C:A	chr8:66751182	PDE7A	chr8:66920744	AC	-0.0426039	5.61535e-10	0.00044419
cg12110437	8:144104573:A:C	chr8:144098888	LY6E;LOC100133669	chr8:144104573	AC	-0.041643	5.61629e-10	0.00044419
cg08293824	3:172313367:T:C	chr3:172313318		chr3:172313367	TC	0.0369877	5.71141e-10	0.00044419
cg08293824	3:172311712:A:G	chr3:172313318		chr3:172311712	AG	0.0369877	5.71141e-10	0.00044419
cg09858955	2:58068285:T:G	chr2:58135951	VRK2	chr2:58068285	GT	0.0372946	5.7584e-10	0.00044419
cg23892836	6:29668660:G:A	chr6:29692085	HLA-F	chr6:29668660	AG	-0.0283029	5.77613e-10	0.00044419
cg23892836	6:29667205:T:C	chr6:29692085	HLA-F	chr6:29667205	CT	-0.0283029	5.77613e-10	0.00044419
cg23892836	6:29670000:C:T	chr6:29692085	HLA-F	chr6:29670000	TC	-0.0283029	5.77613e-10	0.00044419
cg23892836	6:29667503:T:A	chr6:29692085	HLA-F	chr6:29667503	AT	-0.0283029	5.77613e-10	0.00044419
cg23892836	6:29670030:T:C	chr6:29692085	HLA-F	chr6:29670030	CT	-0.0283029	5.77613e-10	0.00044419
cg23892836	6:29667661:A:C	chr6:29692085	HLA-F	chr6:29667661	CA	-0.0283029	5.77613e-10	0.00044419
cg23892836	6:29669577:C:T	chr6:29692085	HLA-F	chr6:29669577	TC	-0.0283029	5.77613e-10	0.00044419
cg23892836	6:29666903:A:T	chr6:29692085	HLA-F	chr6:29666903	TA	-0.0283029	5.77613e-10	0.00044419
cg23892836	6:29667014:C:G	chr6:29692085	HLA-F	chr6:29667014	GC	-0.0283029	5.77613e-10	0.00044419
cg23892836	6:29667458:T:C	chr6:29692085	HLA-F	chr6:29667458	CT	-0.0283029	5.77613e-10	0.00044419
cg23892836	6:29667872:A:G	chr6:29692085	HLA-F	chr6:29667872	GA	-0.0283029	5.77613e-10	0.00044419
cg23892836	6:29668076:C:T	chr6:29692085	HLA-F	chr6:29668076	TC	-0.0283029	5.77613e-10	0.00044419
cg23892836	6:29668413:C:T	chr6:29692085	HLA-F	chr6:29668413	TC	-0.0283029	5.77613e-10	0.00044419
cg23892836	6:29670250:A:G	chr6:29692085	HLA-F	chr6:29670250	GA	-0.0283029	5.77613e-10	0.00044419
cg23892836	6:29668537:A:G	chr6:29692085	HLA-F	chr6:29668537	GA	-0.0283029	5.77613e-10	0.00044419
cg23892836	6:29667890:A:G	chr6:29692085	HLA-F	chr6:29667890	GA	-0.0283029	5.77613e-10	0.00044419
cg23892836	6:29669137:G:A	chr6:29692085	HLA-F	chr6:29669137	AG	-0.0283029	5.77613e-10	0.00044419
cg23892836	6:29669425:A:G	chr6:29692085	HLA-F	chr6:29669425	GA	-0.0283029	5.77613e-10	0.00044419
cg23892836	6:29670020:A:G	chr6:29692085	HLA-F	chr6:29670020	GA	-0.0283029	5.77613e-10	0.00044419
cg23892836	6:29668362:A:C	chr6:29692085	HLA-F	chr6:29668362	CA	-0.0283029	5.77613e-10	0.00044419
cg23892836	6:29668841:T:A	chr6:29692085	HLA-F	chr6:29668841	AT	-0.0283029	5.77613e-10	0.00044419
cg23892836	6:29670573:C:T	chr6:29692085	HLA-F	chr6:29670573	TC	-0.0283029	5.77613e-10	0.00044419
cg23892836	6:29668994:C:T	chr6:29692085	HLA-F	chr6:29668994	TC	-0.0283029	5.77613e-10	0.00044419
cg23892836	6:29671346:T:A	chr6:29692085	HLA-F	chr6:29671346	AT	-0.0283029	5.77613e-10	0.00044419
cg23892836	6:29665088:A:T	chr6:29692085	HLA-F	chr6:29665088	TA	-0.0283029	5.77613e-10	0.00044419
cg23892836	6:29671740:G:A	chr6:29692085	HLA-F	chr6:29671740	AG	-0.0283029	5.77613e-10	0.00044419
cg23892836	6:29669830:G:A	chr6:29692085	HLA-F	chr6:29669830	AG	-0.0283029	5.77613e-10	0.00044419
cg23892836	6:29670192:G:T	chr6:29692085	HLA-F	chr6:29670192	TG	-0.0283029	5.77613e-10	0.00044419
cg23892836	6:29670261:A:G	chr6:29692085	HLA-F	chr6:29670261	GA	-0.0283029	5.77613e-10	0.00044419
cg23892836	6:29667684:A:C	chr6:29692085	HLA-F	chr6:29667684	CA	-0.0283029	5.77613e-10	0.00044419
cg23892836	6:29670913:C:G	chr6:29692085	HLA-F	chr6:29670913	GC	-0.0283029	5.77613e-10	0.00044419
cg23892836	6:29667669:A:G	chr6:29692085	HLA-F	chr6:29667669	GA	-0.0283029	5.77613e-10	0.00044419
cg23892836	6:29671266:A:G	chr6:29692085	HLA-F	chr6:29671266	GA	-0.0283029	5.77613e-10	0.00044419
cg23892836	6:29670556:G:A	chr6:29692085	HLA-F	chr6:29670556	AG	-0.0283029	5.77613e-10	0.00044419
cg23892836	6:29671328:C:A	chr6:29692085	HLA-F	chr6:29671328	AC	-0.0283029	5.77613e-10	0.00044419
cg23892836	6:29664762:G:A	chr6:29692085	HLA-F	chr6:29664762	AG	-0.0283029	5.77613e-10	0.00044419
cg23892836	6:29664590:C:T	chr6:29692085	HLA-F	chr6:29664590	TC	-0.0283029	5.77613e-10	0.00044419
cg23892836	6:29671300:G:T	chr6:29692085	HLA-F	chr6:29671300	TG	0.0249535	5.91085e-10	0.000454153
cg23892836	6:29736163:A:G	chr6:29692085	HLA-F	chr6:29736163	GA	0.0251693	5.98903e-10	0.000459759
cg00272009	3:122357632:A:G	chr3:122398855	PARP14	chr3:122357632	GA	-0.0322958	6.00291e-10	0.000460422
cg17114584	11:564738:C:T	chr11:613792	IRF7	chr11:564738	TC	-0.0643631	6.2327e-10	0.00047753
cg09858955	2:58316814:A:G	chr2:58135951	VRK2	chr2:58316814	GA	0.0376308	6.23683e-10	0.00047753
cg23892836	6:29733390:C:T	chr6:29692085	HLA-F	chr6:29733390	TC	0.0259743	6.25993e-10	0.000478465
cg23892836	6:29733838:T:A	chr6:29692085	HLA-F	chr6:29733838	AT	0.0259743	6.25993e-10	0.000478465
cg00272009	3:122345870:C:T	chr3:122398855	PARP14	chr3:122345870	TC	-0.0362982	6.48293e-10	0.000495079
cg12331471	2:231236963:G:A	chr2:231282369	SP100	chr2:231236963	GA	0.0230958	6.49791e-10	0.000495793
cg26882438	3:122383035:G:A	chr3:122399120	PARP14	chr3:122383035	AG	-0.034303	6.65214e-10	0.00050712
cg26882438	3:122369424:A:T	chr3:122399120	PARP14	chr3:122369424	TA	-0.0346987	6.68066e-10	0.000508413
cg26882438	3:122372936:G:A	chr3:122399120	PARP14	chr3:122372936	AG	-0.0346987	6.68066e-10	0.000508413
cg12110437	8:144110838:G:C	chr8:144098888	LY6E;LOC100133669	chr8:144110838	CG	-0.0441561	6.93104e-10	0.0005261
cg12110437	8:144110923:T:C	chr8:144098888	LY6E;LOC100133669	chr8:144110923	CT	-0.0441561	6.93104e-10	0.0005261
cg12110437	8:144110454:A:G	chr8:144098888	LY6E;LOC100133669	chr8:144110454	GA	-0.0441561	6.93104e-10	0.0005261
cg00272009	3:122385170:T:C	chr3:122398855	PARP14	chr3:122385170	CT	-0.035109	6.98649e-10	0.000528029
cg00272009	3:122388605:A:G	chr3:122398855	PARP14	chr3:122388605	GA	-0.035109	6.98649e-10	0.000528029
cg00272009	3:122385402:T:C	chr3:122398855	PARP14	chr3:122385402	CT	-0.035109	6.98649e-10	0.000528029
cg00272009	3:122386618:A:T	chr3:122398855	PARP14	chr3:122386618	TA	-0.035109	6.98649e-10	0.000528029
cg00272009	3:122387655:G:A	chr3:122398855	PARP14	chr3:122387655	AG	-0.035109	6.98649e-10	0.000528029
cg09858955	2:58420885:A:G	chr2:58135951	VRK2	chr2:58420885	AG	0.0390268	7.07376e-10	0.000534166
cg09858955	2:58419649:C:A	chr2:58135951	VRK2	chr2:58419649	CA	0.0391514	7.30422e-10	0.000550151
cg09858955	2:58439040:A:T	chr2:58135951	VRK2	chr2:58439040	AT	0.0391514	7.30422e-10	0.000550151
cg09858955	2:58444610:C:G	chr2:58135951	VRK2	chr2:58444610	CG	0.0391514	7.30422e-10	0.000550151
cg03879629	3:46111869:G:A	chr3:46152446		chr3:46111869	AG	0.0503644	7.36629e-10	0.000554351
cg12331471	2:231270165:G:A	chr2:231282369	SP100	chr2:231270165	GA	0.0236238	7.44953e-10	0.000560136
cg23923934	6:31327382:G:T	chr6:31322914	HLA-B	chr6:31327382	GT	0.0330291	7.90642e-10	0.000592968
cg23923934	6:31327504:T:C	chr6:31322914	HLA-B	chr6:31327504	TC	0.0330291	7.90642e-10	0.000592968
cg23923934	6:31327400:T:C	chr6:31322914	HLA-B	chr6:31327400	TC	0.0330291	7.90642e-10	0.000592968
cg06033320	8:66861738:C:T	chr8:66750110	PDE7A	chr8:66861738	TC	-0.0331896	8.11003e-10	0.00060772
cg04268125	1:154608823:C:G	chr1:154579384	ADAR	chr1:154608823	GC	-0.0429637	8.28348e-10	0.000617975
cg04268125	1:154605873:C:T	chr1:154579384	ADAR	chr1:154605873	TC	-0.0429637	8.28348e-10	0.000617975
cg04268125	1:154602588:C:A	chr1:154579384	ADAR	chr1:154602588	AC	-0.0429637	8.28348e-10	0.000617975
cg04268125	1:154600998:A:G	chr1:154579384	ADAR	chr1:154600998	AG	-0.0429637	8.28348e-10	0.000617975
cg04268125	1:154603336:A:G	chr1:154579384	ADAR	chr1:154603336	GA	-0.0429637	8.28348e-10	0.000617975
cg15331332	6:29699713:G:T	chr6:29692111	HLA-F	chr6:29699713	TG	0.0265742	8.28907e-10	0.000617975
cg07596065	22:50993225:T:C	chr22:50984393		chr22:50993225	CT	0.015553	8.37069e-10	0.000623003
cg07596065	22:50989326:A:G	chr22:50984393		chr22:50989326	GA	0.015553	8.37069e-10	0.000623003
cg09858955	2:58059311:A:G	chr2:58135951	VRK2	chr2:58059311	GA	0.0443779	8.86516e-10	0.000659246
cg23892836	6:29890271:G:A	chr6:29692085	HLA-F	chr6:29890271	GA	-0.0240845	8.95535e-10	0.000665391
cg12439472	13:43499451:C:T	chr13:43565399	EPSTI1	chr13:43499451	CT	-0.0790677	9.20236e-10	0.00068259
cg12439472	13:43499557:A:T	chr13:43565399	EPSTI1	chr13:43499557	AT	-0.0790677	9.20236e-10	0.00068259
cg17114584	11:610277:T:C	chr11:613792	IRF7	chr11:610277	TC	-0.0523481	9.26787e-10	0.000686869
cg23923934	6:31322888:A:G	chr6:31322914	HLA-B	chr6:31322888	AG	0.0362447	9.31673e-10	0.000689909
cg03879629	3:45910870:G:A	chr3:46152446		chr3:45910870	AG	0.0422775	9.33906e-10	0.00069098
cg09858955	2:58408687:C:T	chr2:58135951	VRK2	chr2:58408687	CT	0.0387821	9.48159e-10	0.000700346
cg09858955	2:58416115:C:A	chr2:58135951	VRK2	chr2:58416115	CA	0.0387821	9.48159e-10	0.000700346
cg06033320	8:66871899:T:A	chr8:66750110	PDE7A	chr8:66871899	AT	-0.0327132	9.66554e-10	0.000712252
cg12110437	8:144102493:C:T	chr8:144098888	LY6E;LOC100133669	chr8:144102493	TC	-0.0443133	9.66612e-10	0.000712252
cg12331471	2:231268834:A:G	chr2:231282369	SP100	chr2:231268834	AG	0.0236345	9.66708e-10	0.000712252
cg26882438	3:122376389:G:A	chr3:122399120	PARP14	chr3:122376389	AG	-0.0340175	9.89052e-10	0.00072628
cg26882438	3:122373639:C:T	chr3:122399120	PARP14	chr3:122373639	TC	-0.0340175	9.89052e-10	0.00072628
cg26882438	3:122379262:A:C	chr3:122399120	PARP14	chr3:122379262	CA	-0.0340175	9.89052e-10	0.00072628
cg26882438	3:122377098:C:T	chr3:122399120	PARP14	chr3:122377098	TC	-0.0340175	9.89052e-10	0.00072628
cg12110437	8:144106309:G:A	chr8:144098888	LY6E;LOC100133669	chr8:144106309	GA	-0.0406007	1.02076e-09	0.000748611
cg17114584	11:643298:C:G	chr11:613792	IRF7	chr11:643298	GC	-0.0614469	1.02117e-09	0.000748611
cg09858955	2:58484172:A:G	chr2:58135951	VRK2	chr2:58484172	GA	-0.0420876	1.09477e-09	0.000801899
cg23923934	6:31325620:T:C	chr6:31322914	HLA-B	chr6:31325620	TC	0.0326904	1.11682e-09	0.000816008
cg23923934	6:31325424:G:T	chr6:31322914	HLA-B	chr6:31325424	GT	0.0326904	1.11682e-09	0.000816008
cg23923934	6:31325623:T:C	chr6:31322914	HLA-B	chr6:31325623	TC	0.0326904	1.11682e-09	0.000816008
cg12110437	8:144107501:G:A	chr8:144098888	LY6E;LOC100133669	chr8:144107501	AG	-0.0437276	1.1349e-09	0.000827843
cg12110437	8:144108692:C:T	chr8:144098888	LY6E;LOC100133669	chr8:144108692	TC	-0.0437276	1.1349e-09	0.000827843
cg13755924	21:42793163:C:T	chr21:42791937	MX1	chr21:42793163	TC	-0.0482735	1.22869e-09	0.000894776
cg13755924	21:42790901:G:T	chr21:42791937	MX1	chr21:42790901	TG	-0.0482735	1.22869e-09	0.000894776
cg08293824	3:172307478:C:T	chr3:172313318		chr3:172307478	TC	0.0386657	1.29066e-09	0.000939129
cg09858955	2:58373205:C:T	chr2:58135951	VRK2	chr2:58373205	TC	0.0382599	1.30619e-09	0.000948855
cg09858955	2:58385353:T:C	chr2:58135951	VRK2	chr2:58385353	TC	0.0382599	1.30619e-09	0.000948855
cg00272009	3:122348427:A:C	chr3:122398855	PARP14	chr3:122348427	CA	-0.0356178	1.32289e-09	0.000960195
cg07596065	22:51004104:C:T	chr22:50984393		chr22:51004104	TC	0.0157808	1.44474e-09	0.00104691
cg07596065	22:51004371:G:A	chr22:50984393		chr22:51004371	AG	0.0157808	1.44474e-09	0.00104691
cg09858955	2:58311684:T:C	chr2:58135951	VRK2	chr2:58311684	TC	-0.0416113	1.51143e-09	0.00109343
cg09858955	2:58322226:A:C	chr2:58135951	VRK2	chr2:58322226	AC	-0.0416113	1.51143e-09	0.00109343
cg12110437	8:144111613:G:A	chr8:144098888	LY6E;LOC100133669	chr8:144111613	AG	-0.0432111	1.54634e-09	0.00111768
cg26882438	3:122390153:T:C	chr3:122399120	PARP14	chr3:122390153	CT	-0.0340502	1.5475e-09	0.00111768
cg06033320	8:66859564:G:T	chr8:66750110	PDE7A	chr8:66859564	TG	-0.0323595	1.56856e-09	0.00112826
cg06033320	8:66859433:A:G	chr8:66750110	PDE7A	chr8:66859433	GA	-0.0323595	1.56856e-09	0.00112826
cg06033320	8:66859278:T:C	chr8:66750110	PDE7A	chr8:66859278	CT	-0.0323595	1.56856e-09	0.00112826
cg06033320	8:66865183:C:T	chr8:66750110	PDE7A	chr8:66865183	TC	-0.0323595	1.56856e-09	0.00112826
cg06033320	8:66864138:A:G	chr8:66750110	PDE7A	chr8:66864138	GA	-0.0323595	1.56856e-09	0.00112826
cg04268125	1:154573139:A:C	chr1:154579384	ADAR	chr1:154573139	CA	-0.0466072	1.60124e-09	0.00115082
cg26882438	3:122385665:G:A	chr3:122399120	PARP14	chr3:122385665	AG	-0.0340007	1.62729e-09	0.00116764
cg26882438	3:122386128:A:T	chr3:122399120	PARP14	chr3:122386128	TA	-0.0340007	1.62729e-09	0.00116764
cg07596065	22:50988062:G:T	chr22:50984393		chr22:50988062	TG	0.0152928	1.66501e-09	0.00119373
cg14880222	1:79129694:A:G	chr1:79143979		chr1:79129694	GA	0.0297252	1.68429e-09	0.00120657
cg09858955	2:58505679:C:T	chr2:58135951	VRK2	chr2:58505679	TC	-0.0447234	1.74168e-09	0.00124666
cg12110437	8:144091361:G:C	chr8:144098888	LY6E;LOC100133669	chr8:144091361	CG	-0.0426255	1.7508e-09	0.00125014
cg12110437	8:144090958:A:G	chr8:144098888	LY6E;LOC100133669	chr8:144090958	GA	-0.0426255	1.7508e-09	0.00125014
cg12110437	8:144091403:A:G	chr8:144098888	LY6E;LOC100133669	chr8:144091403	GA	-0.0426255	1.7508e-09	0.00125014
cg07839313	19:17505859:C:T	chr19:17514600	BST2	chr19:17505859	CT	-0.0259678	1.80149e-09	0.00128529
cg23923934	6:31325380:C:T	chr6:31322914	HLA-B	chr6:31325380	CT	0.0323675	1.83972e-09	0.0013115
cg26882438	3:122394257:C:T	chr3:122399120	PARP14	chr3:122394257	TC	-0.0324986	1.85451e-09	0.00131777
cg26882438	3:122391934:A:T	chr3:122399120	PARP14	chr3:122391934	TA	-0.0324986	1.85451e-09	0.00131777
cg26882438	3:122398524:C:T	chr3:122399120	PARP14	chr3:122398524	TC	-0.0324986	1.85451e-09	0.00131777
cg26882438	3:122396599:A:C	chr3:122399120	PARP14	chr3:122396599	CA	-0.0324986	1.85451e-09	0.00131777
cg06981309	3:146262021:G:A	chr3:146260954	PLSCR1	chr3:146262021	AG	0.0383408	1.90304e-09	0.00134789
cg06981309	3:146261580:G:A	chr3:146260954	PLSCR1	chr3:146261580	AG	0.0383408	1.90304e-09	0.00134789
cg06981309	3:146261756:T:C	chr3:146260954	PLSCR1	chr3:146261756	CT	0.0383408	1.90304e-09	0.00134789
cg06981309	3:146261504:T:C	chr3:146260954	PLSCR1	chr3:146261504	CT	0.0383408	1.90304e-09	0.00134789
cg09858955	2:58082941:C:T	chr2:58135951	VRK2	chr2:58082941	TC	0.0584522	1.92584e-09	0.00136294
cg09858955	2:58350571:G:A	chr2:58135951	VRK2	chr2:58350571	GA	-0.0414271	1.9445e-09	0.00137504
cg15331332	6:29709734:C:T	chr6:29692111	HLA-F	chr6:29709734	TC	0.0261456	1.97411e-09	0.00138927
cg15331332	6:29705688:G:A	chr6:29692111	HLA-F	chr6:29705688	AG	0.0261456	1.97411e-09	0.00138927
cg15331332	6:29711124:C:T	chr6:29692111	HLA-F	chr6:29711124	TC	0.0261456	1.97411e-09	0.00138927
cg15331332	6:29711191:T:C	chr6:29692111	HLA-F	chr6:29711191	CT	0.0261456	1.97411e-09	0.00138927
cg15331332	6:29704921:A:G	chr6:29692111	HLA-F	chr6:29704921	GA	0.0261456	1.97411e-09	0.00138927
cg15331332	6:29702679:A:G	chr6:29692111	HLA-F	chr6:29702679	GA	0.0261456	1.97411e-09	0.00138927
cg26882438	3:122398478:A:G	chr3:122399120	PARP14	chr3:122398478	GA	-0.0334825	2.08377e-09	0.001463
cg26882438	3:122393829:A:G	chr3:122399120	PARP14	chr3:122393829	GA	-0.0334825	2.08377e-09	0.001463
cg08293824	3:172307193:G:A	chr3:172313318		chr3:172307193	AG	0.0384875	2.08719e-09	0.001463
cg08293824	3:172307255:A:G	chr3:172313318		chr3:172307255	GA	0.0384875	2.08719e-09	0.001463
cg08293824	3:172303843:G:A	chr3:172313318		chr3:172303843	AG	0.0384875	2.08719e-09	0.001463
cg26882438	3:122345870:C:T	chr3:122399120	PARP14	chr3:122345870	TC	-0.0341172	2.09289e-09	0.00146582
cg09858955	2:58478157:G:A	chr2:58135951	VRK2	chr2:58478157	AG	-0.0415986	2.18304e-09	0.00152775
cg04268125	1:154592140:T:C	chr1:154579384	ADAR	chr1:154592140	CT	-0.0452133	2.32279e-09	0.00162425
cg26882438	3:122402406:C:T	chr3:122399120	PARP14	chr3:122402406	TC	-0.0334118	2.36208e-09	0.00165041
cg09858955	2:58452792:C:G	chr2:58135951	VRK2	chr2:58452792	GC	-0.0411258	2.40246e-09	0.00167331
cg09858955	2:58460029:C:T	chr2:58135951	VRK2	chr2:58460029	TC	-0.0411258	2.40246e-09	0.00167331
cg09858955	2:58462616:C:G	chr2:58135951	VRK2	chr2:58462616	GC	-0.0411258	2.40246e-09	0.00167331
cg09858955	2:58465027:T:C	chr2:58135951	VRK2	chr2:58465027	CT	-0.0411258	2.40246e-09	0.00167331
cg07596065	22:50994503:T:C	chr22:50984393		chr22:50994503	CT	0.0151262	2.42082e-09	0.00168209
cg07596065	22:50992967:A:G	chr22:50984393		chr22:50992967	GA	0.0151262	2.42082e-09	0.00168209
cg07596065	22:50992097:C:T	chr22:50984393		chr22:50992097	TC	0.0151262	2.42082e-09	0.00168209
cg06716655	1:154577055:T:G	chr1:154579727	ADAR	chr1:154577055	GT	0.0249766	2.46393e-09	0.001708
cg06716655	1:154582129:C:T	chr1:154579727	ADAR	chr1:154582129	TC	0.0249766	2.46393e-09	0.001708
cg06716655	1:154572228:C:T	chr1:154579727	ADAR	chr1:154572228	TC	0.0249766	2.46393e-09	0.001708
cg12110437	8:144087461:G:C	chr8:144098888	LY6E;LOC100133669	chr8:144087461	CG	-0.0424822	2.51043e-09	0.00173749
cg12110437	8:144085739:T:C	chr8:144098888	LY6E;LOC100133669	chr8:144085739	CT	-0.0424822	2.51043e-09	0.00173749
cg12110437	8:144114022:C:T	chr8:144098888	LY6E;LOC100133669	chr8:144114022	TC	-0.0426167	2.52671e-09	0.00174739
cg12110437	8:144103942:G:A	chr8:144098888	LY6E;LOC100133669	chr8:144103942	AG	-0.0425234	2.54449e-09	0.00175559
cg23892836	6:29733701:G:A	chr6:29692085	HLA-F	chr6:29733701	AG	0.0249331	2.55056e-09	0.00175559
cg23892836	6:29737074:C:T	chr6:29692085	HLA-F	chr6:29737074	TC	0.0249331	2.55056e-09	0.00175559
cg23892836	6:29737162:G:A	chr6:29692085	HLA-F	chr6:29737162	AG	0.0249331	2.55056e-09	0.00175559
cg23892836	6:29737677:T:C	chr6:29692085	HLA-F	chr6:29737677	CT	0.0249331	2.55056e-09	0.00175559
cg23892836	6:29735533:T:C	chr6:29692085	HLA-F	chr6:29735533	CT	0.0249331	2.55056e-09	0.00175559
cg23892836	6:29939240:G:A	chr6:29692085	HLA-F	chr6:29939240	GA	-0.024318	2.65642e-09	0.00182702
cg26882438	3:122348427:A:C	chr3:122399120	PARP14	chr3:122348427	CA	-0.0338511	2.65994e-09	0.00182802
cg03879629	3:45937833:G:T	chr3:46152446		chr3:45937833	TG	0.0399535	2.67282e-09	0.00183543
cg12331471	2:231235886:C:T	chr2:231282369	SP100	chr2:231235886	CT	0.0222655	2.67925e-09	0.00183841
cg04268125	1:154564712:T:A	chr1:154579384	ADAR	chr1:154564712	AT	-0.0460944	2.69646e-09	0.00184733
cg04268125	1:154573419:C:T	chr1:154579384	ADAR	chr1:154573419	TC	-0.0460944	2.69646e-09	0.00184733
cg23923934	6:31325430:G:A	chr6:31322914	HLA-B	chr6:31325430	GA	0.0302686	2.7319e-09	0.0018687
cg09858955	2:58405260:A:G	chr2:58135951	VRK2	chr2:58405260	AG	0.0379043	2.96778e-09	0.00202847
cg14864167	8:66851731:G:A	chr8:66751182	PDE7A	chr8:66851731	AG	-0.0450156	2.99318e-09	0.00203476
cg14864167	8:66852580:C:A	chr8:66751182	PDE7A	chr8:66852580	AC	-0.0450156	2.99318e-09	0.00203476
cg14864167	8:66858423:T:C	chr8:66751182	PDE7A	chr8:66858423	CT	-0.0450156	2.99318e-09	0.00203476
cg14864167	8:66863013:T:G	chr8:66751182	PDE7A	chr8:66863013	GT	-0.0450156	2.99318e-09	0.00203476
cg14864167	8:66854260:T:C	chr8:66751182	PDE7A	chr8:66854260	CT	-0.0450156	2.99318e-09	0.00203476
cg14864167	8:66859988:C:T	chr8:66751182	PDE7A	chr8:66859988	TC	-0.0450156	2.99318e-09	0.00203476
cg14864167	8:66857800:A:G	chr8:66751182	PDE7A	chr8:66857800	GA	-0.0450156	2.99318e-09	0.00203476
cg09858955	2:58396220:A:G	chr2:58135951	VRK2	chr2:58396220	AG	0.0376201	3.12004e-09	0.00211458
cg09858955	2:58409069:A:T	chr2:58135951	VRK2	chr2:58409069	AT	0.0376201	3.12004e-09	0.00211458
cg09858955	2:58412472:T:C	chr2:58135951	VRK2	chr2:58412472	TC	0.0376201	3.12004e-09	0.00211458
cg12110437	8:144084458:T:C	chr8:144098888	LY6E;LOC100133669	chr8:144084458	CT	-0.0424616	3.12263e-09	0.00211458
cg12110437	8:144084281:T:C	chr8:144098888	LY6E;LOC100133669	chr8:144084281	CT	-0.0424616	3.12263e-09	0.00211458
cg12110437	8:144091526:C:T	chr8:144098888	LY6E;LOC100133669	chr8:144091526	TC	-0.0420269	3.2609e-09	0.00220482
cg12110437	8:144091446:G:A	chr8:144098888	LY6E;LOC100133669	chr8:144091446	AG	-0.0420269	3.2609e-09	0.00220482
cg03879629	3:45861932:G:A	chr3:46152446		chr3:45861932	AG	0.0606102	3.54827e-09	0.0023952
cg03879629	3:45862952:T:C	chr3:46152446		chr3:45862952	CT	0.0606102	3.54827e-09	0.0023952
cg23923934	6:31327624:G:A	chr6:31322914	HLA-B	chr6:31327624	AG	-0.0405784	3.61116e-09	0.00241782
cg23923934	6:31325990:C:A	chr6:31322914	HLA-B	chr6:31325990	AC	-0.0405784	3.61116e-09	0.00241782
cg23923934	6:31323468:G:T	chr6:31322914	HLA-B	chr6:31323468	TG	-0.0405784	3.61116e-09	0.00241782
cg23923934	6:31326024:T:G	chr6:31322914	HLA-B	chr6:31326024	GT	-0.0405784	3.61116e-09	0.00241782
cg12110437	8:144094315:G:A	chr8:144098888	LY6E;LOC100133669	chr8:144094315	GA	-0.0410379	3.63509e-09	0.00241782
cg12110437	8:144093864:C:T	chr8:144098888	LY6E;LOC100133669	chr8:144093864	CT	-0.0410379	3.63509e-09	0.00241782
cg06033320	8:66822030:T:G	chr8:66750110	PDE7A	chr8:66822030	GT	-0.0314126	3.6392e-09	0.00241782
cg06033320	8:66826896:A:G	chr8:66750110	PDE7A	chr8:66826896	GA	-0.0314126	3.6392e-09	0.00241782
cg06033320	8:66820326:T:C	chr8:66750110	PDE7A	chr8:66820326	CT	-0.0314126	3.6392e-09	0.00241782
cg06033320	8:66832681:T:C	chr8:66750110	PDE7A	chr8:66832681	CT	-0.0314126	3.6392e-09	0.00241782
cg06033320	8:66835554:A:G	chr8:66750110	PDE7A	chr8:66835554	GA	-0.0314126	3.6392e-09	0.00241782
cg06033320	8:66836283:A:G	chr8:66750110	PDE7A	chr8:66836283	GA	-0.0314126	3.6392e-09	0.00241782
cg06033320	8:66851464:G:T	chr8:66750110	PDE7A	chr8:66851464	TG	-0.0314126	3.6392e-09	0.00241782
cg06033320	8:66851918:T:C	chr8:66750110	PDE7A	chr8:66851918	CT	-0.0314126	3.6392e-09	0.00241782
cg06033320	8:66850203:C:T	chr8:66750110	PDE7A	chr8:66850203	TC	-0.0314126	3.6392e-09	0.00241782
cg06033320	8:66799706:A:G	chr8:66750110	PDE7A	chr8:66799706	GA	-0.0314126	3.6392e-09	0.00241782
cg06033320	8:66795198:G:A	chr8:66750110	PDE7A	chr8:66795198	AG	-0.0314126	3.6392e-09	0.00241782
cg06033320	8:66844743:G:A	chr8:66750110	PDE7A	chr8:66844743	AG	-0.0314126	3.6392e-09	0.00241782
cg06033320	8:66851472:C:T	chr8:66750110	PDE7A	chr8:66851472	TC	-0.0314126	3.6392e-09	0.00241782
cg06033320	8:66845886:T:C	chr8:66750110	PDE7A	chr8:66845886	CT	-0.0314126	3.6392e-09	0.00241782
cg12110437	8:144097453:A:G	chr8:144098888	LY6E;LOC100133669	chr8:144097453	GA	-0.0416003	3.66654e-09	0.00243415
cg09858955	2:58488026:G:A	chr2:58135951	VRK2	chr2:58488026	AG	-0.0388532	3.67658e-09	0.00243898
cg23892836	6:29676823:C:T	chr6:29692085	HLA-F	chr6:29676823	TC	0.0229415	3.84944e-09	0.00255172
cg09858955	2:58481863:T:C	chr2:58135951	VRK2	chr2:58481863	TC	0.0374523	3.8703e-09	0.00256361
cg03879629	3:45859651:G:A	chr3:46152446		chr3:45859651	AG	0.0600557	3.99482e-09	0.0026394
cg03879629	3:45867440:A:G	chr3:46152446		chr3:45867440	GA	0.0600557	3.99482e-09	0.0026394
cg03879629	3:45864732:T:C	chr3:46152446		chr3:45864732	CT	0.0600557	3.99482e-09	0.0026394
cg12110437	8:144104313:T:C	chr8:144098888	LY6E;LOC100133669	chr8:144104313	CT	-0.0411981	3.99672e-09	0.0026394
cg23892836	6:29775662:A:G	chr6:29692085	HLA-F	chr6:29775662	GA	0.0243417	4.01337e-09	0.0026484
cg17114584	11:620599:G:T	chr11:613792	IRF7	chr11:620599	GT	-0.0385169	4.02123e-09	0.0026516
cg14864167	8:66902034:G:A	chr8:66751182	PDE7A	chr8:66902034	AG	-0.0414632	4.08001e-09	0.00268834
cg23923934	6:31321752:T:G	chr6:31322914	HLA-B	chr6:31321752	GT	-0.0409119	4.17309e-09	0.00274761
cg13755924	21:42790117:A:G	chr21:42791937	MX1	chr21:42790117	GA	-0.0461027	4.36272e-09	0.00286602
cg13755924	21:42790341:T:C	chr21:42791937	MX1	chr21:42790341	CT	-0.0461027	4.36272e-09	0.00286602
cg13755924	21:42790680:T:C	chr21:42791937	MX1	chr21:42790680	CT	-0.0461027	4.36272e-09	0.00286602
cg08293824	3:172317573:C:T	chr3:172313318		chr3:172317573	TC	0.0362996	4.37763e-09	0.00287367
cg03879629	3:45901089:C:T	chr3:46152446		chr3:45901089	TC	0.0603564	4.44892e-09	0.00290097
cg03879629	3:45908514:C:G	chr3:46152446		chr3:45908514	GC	0.0603564	4.44892e-09	0.00290097
cg03879629	3:45909024:A:G	chr3:46152446		chr3:45909024	GA	0.0603564	4.44892e-09	0.00290097
cg03879629	3:45889949:C:T	chr3:46152446		chr3:45889949	TC	0.0603564	4.44892e-09	0.00290097
cg03879629	3:45871908:G:A	chr3:46152446		chr3:45871908	AG	0.0603564	4.44892e-09	0.00290097
cg03879629	3:45880481:T:C	chr3:46152446		chr3:45880481	CT	0.0603564	4.44892e-09	0.00290097
cg03879629	3:45889921:A:T	chr3:46152446		chr3:45889921	TA	0.0603564	4.44892e-09	0.00290097
cg03879629	3:45899651:A:G	chr3:46152446		chr3:45899651	GA	0.0603564	4.44892e-09	0.00290097
cg03879629	3:45888690:A:G	chr3:46152446		chr3:45888690	GA	0.0603564	4.44892e-09	0.00290097
cg14864167	8:66788754:C:T	chr8:66751182	PDE7A	chr8:66788754	CT	-0.0404016	4.52233e-09	0.00294447
cg14864167	8:66926428:A:G	chr8:66751182	PDE7A	chr8:66926428	GA	-0.0399626	4.63662e-09	0.00301442
cg14864167	8:66926045:A:G	chr8:66751182	PDE7A	chr8:66926045	GA	-0.0399626	4.63662e-09	0.00301442
cg09858955	2:58482646:T:G	chr2:58135951	VRK2	chr2:58482646	TG	0.0360405	4.6707e-09	0.00303433
cg23352030	20:62243761:G:A	chr20:62198469	PRIC285	chr20:62243761	AG	0.0492293	4.68636e-09	0.00304001
cg23352030	20:62243219:A:G	chr20:62198469	PRIC285	chr20:62243219	GA	0.0492293	4.68636e-09	0.00304001
cg12110437	8:144112369:T:C	chr8:144098888	LY6E;LOC100133669	chr8:144112369	CT	-0.0415848	4.70219e-09	0.00304803
cg23923934	6:31326629:C:T	chr6:31322914	HLA-B	chr6:31326629	CT	0.0303902	4.95746e-09	0.00321113
cg23923934	6:31322513:A:C	chr6:31322914	HLA-B	chr6:31322513	AC	0.0332558	4.98678e-09	0.00322774
cg14864167	8:66924833:A:G	chr8:66751182	PDE7A	chr8:66924833	GA	-0.0399892	5.15454e-09	0.00332653
cg14864167	8:66922465:A:G	chr8:66751182	PDE7A	chr8:66922465	GA	-0.0399892	5.15454e-09	0.00332653
cg14864167	8:66920724:C:T	chr8:66751182	PDE7A	chr8:66920724	TC	-0.0399892	5.15454e-09	0.00332653
cg23923934	6:31326612:G:A	chr6:31322914	HLA-B	chr6:31326612	GA	0.0303492	5.18026e-09	0.00333878
cg23892836	6:29697757:C:T	chr6:29692085	HLA-F	chr6:29697757	TC	-0.027667	5.18112e-09	0.00333878
cg17114584	11:551644:C:T	chr11:613792	IRF7	chr11:551644	TC	-0.0641032	5.26241e-09	0.00336737
cg23892836	6:29667459:G:A	chr6:29692085	HLA-F	chr6:29667459	AG	-0.0284476	5.29061e-09	0.00336737
cg23892836	6:29678045:T:C	chr6:29692085	HLA-F	chr6:29678045	CT	-0.0284476	5.29061e-09	0.00336737
cg23892836	6:29682605:C:G	chr6:29692085	HLA-F	chr6:29682605	GC	-0.0284476	5.29061e-09	0.00336737
cg23892836	6:29671152:A:G	chr6:29692085	HLA-F	chr6:29671152	GA	-0.0284476	5.29061e-09	0.00336737
cg23892836	6:29683974:T:C	chr6:29692085	HLA-F	chr6:29683974	CT	-0.0284476	5.29061e-09	0.00336737
cg23892836	6:29669007:T:G	chr6:29692085	HLA-F	chr6:29669007	GT	-0.0284476	5.29061e-09	0.00336737
cg23892836	6:29677952:T:C	chr6:29692085	HLA-F	chr6:29677952	CT	-0.0284476	5.29061e-09	0.00336737
cg23892836	6:29683808:G:A	chr6:29692085	HLA-F	chr6:29683808	AG	-0.0284476	5.29061e-09	0.00336737
cg23892836	6:29671448:A:T	chr6:29692085	HLA-F	chr6:29671448	TA	-0.0284476	5.29061e-09	0.00336737
cg23892836	6:29676716:C:T	chr6:29692085	HLA-F	chr6:29676716	TC	-0.0284476	5.29061e-09	0.00336737
cg23892836	6:29671135:T:G	chr6:29692085	HLA-F	chr6:29671135	GT	-0.0284476	5.29061e-09	0.00336737
cg23892836	6:29677387:G:A	chr6:29692085	HLA-F	chr6:29677387	AG	-0.0284476	5.29061e-09	0.00336737
cg23892836	6:29681293:C:T	chr6:29692085	HLA-F	chr6:29681293	TC	-0.0284476	5.29061e-09	0.00336737
cg23892836	6:29670652:G:A	chr6:29692085	HLA-F	chr6:29670652	AG	-0.0284476	5.29061e-09	0.00336737
cg23892836	6:29682239:C:T	chr6:29692085	HLA-F	chr6:29682239	TC	-0.0284476	5.29061e-09	0.00336737
cg23892836	6:29673206:G:A	chr6:29692085	HLA-F	chr6:29673206	AG	-0.0284476	5.29061e-09	0.00336737
cg09858955	2:58381785:T:C	chr2:58135951	VRK2	chr2:58381785	CT	-0.0402718	5.40586e-09	0.00343575
cg09858955	2:58379496:A:C	chr2:58135951	VRK2	chr2:58379496	AC	-0.0402718	5.40586e-09	0.00343575
cg23923934	6:31326289:G:A	chr6:31322914	HLA-B	chr6:31326289	AG	-0.030892	5.58327e-09	0.00354338
cg23352030	20:62267239:C:T	chr20:62198469	PRIC285	chr20:62267239	TC	0.0445676	5.64229e-09	0.00357825
cg04268125	1:154548721:T:C	chr1:154579384	ADAR	chr1:154548721	TC	-0.0456031	5.70946e-09	0.00361824
cg06033320	8:66859988:C:T	chr8:66750110	PDE7A	chr8:66859988	TC	-0.0345595	5.88521e-09	0.00370027
cg06033320	8:66863013:T:G	chr8:66750110	PDE7A	chr8:66863013	GT	-0.0345595	5.88521e-09	0.00370027
cg06033320	8:66852580:C:A	chr8:66750110	PDE7A	chr8:66852580	AC	-0.0345595	5.88521e-09	0.00370027
cg06033320	8:66857800:A:G	chr8:66750110	PDE7A	chr8:66857800	GA	-0.0345595	5.88521e-09	0.00370027
cg06033320	8:66851731:G:A	chr8:66750110	PDE7A	chr8:66851731	AG	-0.0345595	5.88521e-09	0.00370027
cg06033320	8:66854260:T:C	chr8:66750110	PDE7A	chr8:66854260	CT	-0.0345595	5.88521e-09	0.00370027
cg06033320	8:66858423:T:C	chr8:66750110	PDE7A	chr8:66858423	CT	-0.0345595	5.88521e-09	0.00370027
cg09858955	2:58501047:G:A	chr2:58135951	VRK2	chr2:58501047	AG	-0.0379866	5.94337e-09	0.00373417
cg14864167	8:66832468:T:G	chr8:66751182	PDE7A	chr8:66832468	TG	-0.0397488	6.03237e-09	0.00378738
cg12110437	8:144105342:A:G	chr8:144098888	LY6E;LOC100133669	chr8:144105342	GA	-0.0409981	6.44023e-09	0.00404056
cg23923934	6:31321623:C:T	chr6:31322914	HLA-B	chr6:31321623	TC	-0.0403106	6.5256e-09	0.0040912
cg12110437	8:144087005:C:T	chr8:144098888	LY6E;LOC100133669	chr8:144087005	TC	-0.0412135	6.67027e-09	0.00417892
cg23923934	6:31325565:G:A	chr6:31322914	HLA-B	chr6:31325565	GA	0.0310439	7.26041e-09	0.00452716
cg17114584	11:559089:C:T	chr11:613792	IRF7	chr11:559089	TC	-0.0615313	7.28199e-09	0.00452716
cg17114584	11:559964:C:T	chr11:613792	IRF7	chr11:559964	TC	-0.0615313	7.28199e-09	0.00452716
cg09858955	2:58391570:A:T	chr2:58135951	VRK2	chr2:58391570	TA	-0.0402613	7.28793e-09	0.00452716
cg09858955	2:58392789:T:C	chr2:58135951	VRK2	chr2:58392789	CT	-0.0402613	7.28793e-09	0.00452716
cg09858955	2:58393911:C:T	chr2:58135951	VRK2	chr2:58393911	TC	-0.0402613	7.28793e-09	0.00452716
cg09858955	2:58395281:T:G	chr2:58135951	VRK2	chr2:58395281	GT	-0.0402613	7.28793e-09	0.00452716
cg09858955	2:58445910:T:C	chr2:58135951	VRK2	chr2:58445910	CT	-0.0402613	7.28793e-09	0.00452716
cg09858955	2:58451233:T:A	chr2:58135951	VRK2	chr2:58451233	AT	-0.0402613	7.28793e-09	0.00452716
cg23892836	6:29775950:A:C	chr6:29692085	HLA-F	chr6:29775950	CA	0.0243289	7.90978e-09	0.00487928
cg23892836	6:29790905:G:A	chr6:29692085	HLA-F	chr6:29790905	AG	0.0243289	7.90978e-09	0.00487928
cg23892836	6:29781011:T:A	chr6:29692085	HLA-F	chr6:29781011	AT	0.0243289	7.90978e-09	0.00487928
cg23892836	6:29787976:T:G	chr6:29692085	HLA-F	chr6:29787976	GT	0.0243289	7.90978e-09	0.00487928
cg23892836	6:29778240:T:C	chr6:29692085	HLA-F	chr6:29778240	CT	0.0243289	7.90978e-09	0.00487928
cg23892836	6:29771298:A:T	chr6:29692085	HLA-F	chr6:29771298	TA	0.0243289	7.90978e-09	0.00487928
cg13755924	21:42790083:T:C	chr21:42791937	MX1	chr21:42790083	CT	-0.0489329	7.91977e-09	0.00487928
cg13755924	21:42792058:A:G	chr21:42791937	MX1	chr21:42792058	GA	-0.0489329	7.91977e-09	0.00487928
cg13755924	21:42794568:T:C	chr21:42791937	MX1	chr21:42794568	CT	-0.0489329	7.91977e-09	0.00487928
cg13755924	21:42791837:T:C	chr21:42791937	MX1	chr21:42791837	CT	-0.0489329	7.91977e-09	0.00487928
cg12013713	7:139761176:T:A	chr7:139760671	PARP12	chr7:139761176	AT	0.0322173	7.92138e-09	0.00487928
cg17114584	11:557540:A:G	chr11:613792	IRF7	chr11:557540	GA	-0.0545767	7.96747e-09	0.00490423
cg12013713	7:139761248:A:G	chr7:139760671	PARP12	chr7:139761248	GA	0.0321585	7.97554e-09	0.00490576
cg07596065	22:51030749:A:G	chr22:50984393		chr22:51030749	GA	0.014921	8.12072e-09	0.00498112
cg06033320	8:66882558:T:C	chr8:66750110	PDE7A	chr8:66882558	CT	-0.0310544	8.23691e-09	0.00504886
cg09858955	2:57995348:C:A	chr2:58135951	VRK2	chr2:57995348	AC	0.0363133	8.3104e-09	0.00509019
cg06716655	1:154582970:A:G	chr1:154579727	ADAR	chr1:154582970	GA	0.0241445	8.33906e-09	0.00509019
cg06716655	1:154583102:T:C	chr1:154579727	ADAR	chr1:154583102	CT	0.0241445	8.33906e-09	0.00509019
cg06716655	1:154583762:G:A	chr1:154579727	ADAR	chr1:154583762	AG	0.0241445	8.33906e-09	0.00509019
cg06716655	1:154583210:A:C	chr1:154579727	ADAR	chr1:154583210	CA	0.0241445	8.33906e-09	0.00509019
cg06716655	1:154586957:A:G	chr1:154579727	ADAR	chr1:154586957	GA	0.0241445	8.33906e-09	0.00509019
cg03879629	3:45908116:A:T	chr3:46152446		chr3:45908116	TA	0.0589533	8.3818e-09	0.00511272
cg09858955	2:58399905:G:C	chr2:58135951	VRK2	chr2:58399905	CG	-0.0401481	8.49569e-09	0.00517501
cg07596065	22:51018579:A:G	chr22:50984393		chr22:51018579	GA	0.0151212	8.5971e-09	0.00522953
cg07596065	22:51015481:G:A	chr22:50984393		chr22:51015481	AG	0.0151212	8.5971e-09	0.00522953
cg12013713	7:139727135:G:A	chr7:139760671	PARP12	chr7:139727135	AG	0.0309738	8.6292e-09	0.00523818
cg12013713	7:139724358:G:A	chr7:139760671	PARP12	chr7:139724358	AG	0.0309738	8.6292e-09	0.00523818
cg12013713	7:139749346:G:A	chr7:139760671	PARP12	chr7:139749346	AG	0.0309738	8.6292e-09	0.00523818
cg23892836	6:29833128:T:C	chr6:29692085	HLA-F	chr6:29833128	TC	-0.0229291	8.85988e-09	0.0053708
cg07839313	19:17506176:T:C	chr19:17514600	BST2	chr19:17506176	TC	-0.026469	8.88427e-09	0.00537816
cg07839313	19:17505933:A:C	chr19:17514600	BST2	chr19:17505933	AC	-0.026469	8.88427e-09	0.00537816
cg12110437	8:144101037:C:T	chr8:144098888	LY6E;LOC100133669	chr8:144101037	CT	-0.0424944	9.12821e-09	0.00552203
cg15331332	6:29700840:C:T	chr6:29692111	HLA-F	chr6:29700840	TC	0.0249497	9.60088e-09	0.005796
cg15331332	6:29702510:G:A	chr6:29692111	HLA-F	chr6:29702510	AG	0.0249497	9.60088e-09	0.005796
cg17114584	11:557584:G:A	chr11:613792	IRF7	chr11:557584	AG	-0.0636441	9.78051e-09	0.00590039
cg09858955	2:58054447:C:A	chr2:58135951	VRK2	chr2:58054447	AC	0.0547777	9.96867e-09	0.00600978
cg23892836	6:29688667:A:G	chr6:29692085	HLA-F	chr6:29688667	GA	-0.0269121	1.02544e-08	0.00616935
cg23892836	6:29684634:T:C	chr6:29692085	HLA-F	chr6:29684634	CT	-0.0269121	1.02544e-08	0.00616935
cg23892836	6:29684967:G:A	chr6:29692085	HLA-F	chr6:29684967	AG	-0.0269121	1.02544e-08	0.00616935
cg00272009	3:122411951:G:T	chr3:122398855	PARP14	chr3:122411951	TG	-0.0366866	1.05185e-08	0.00629807
cg00272009	3:122412973:A:C	chr3:122398855	PARP14	chr3:122412973	CA	-0.0366866	1.05185e-08	0.00629807
cg00272009	3:122412755:G:A	chr3:122398855	PARP14	chr3:122412755	AG	-0.0366866	1.05185e-08	0.00629807
cg00272009	3:122412901:C:T	chr3:122398855	PARP14	chr3:122412901	TC	-0.0366866	1.05185e-08	0.00629807
cg00272009	3:122404508:C:T	chr3:122398855	PARP14	chr3:122404508	TC	-0.0366866	1.05185e-08	0.00629807
cg00272009	3:122409504:G:A	chr3:122398855	PARP14	chr3:122409504	AG	-0.0366866	1.05185e-08	0.00629807
cg00272009	3:122409611:G:A	chr3:122398855	PARP14	chr3:122409611	AG	-0.0366866	1.05185e-08	0.00629807
cg04268125	1:154636276:G:A	chr1:154579384	ADAR	chr1:154636276	AG	0.0441763	1.0663e-08	0.0063759
cg04268125	1:154635885:G:T	chr1:154579384	ADAR	chr1:154635885	TG	0.0441763	1.0663e-08	0.0063759
cg07839313	19:17527370:G:A	chr19:17514600	BST2	chr19:17527370	GA	-0.0241163	1.06854e-08	0.00638496
cg06033320	8:66556865:G:A	chr8:66750110	PDE7A	chr8:66556865	AG	-0.0392863	1.07464e-08	0.00640834
cg06033320	8:66557265:G:A	chr8:66750110	PDE7A	chr8:66557265	AG	-0.0392863	1.07464e-08	0.00640834
cg06033320	8:66556843:C:A	chr8:66750110	PDE7A	chr8:66556843	AC	-0.0392863	1.07464e-08	0.00640834
cg00272009	3:122406077:G:A	chr3:122398855	PARP14	chr3:122406077	AG	-0.0366694	1.08722e-08	0.00647897
cg03879629	3:46189490:T:C	chr3:46152446		chr3:46189490	CT	0.0594515	1.09307e-08	0.0065094
cg12110437	8:144099971:G:C	chr8:144098888	LY6E;LOC100133669	chr8:144099971	CG	-0.0407627	1.09556e-08	0.00651981
cg12331471	2:231277825:G:T	chr2:231282369	SP100	chr2:231277825	TG	-0.0294868	1.10673e-08	0.00654638
cg12331471	2:231295356:G:A	chr2:231282369	SP100	chr2:231295356	AG	-0.0294868	1.10673e-08	0.00654638
cg12331471	2:231300070:G:A	chr2:231282369	SP100	chr2:231300070	AG	-0.0294868	1.10673e-08	0.00654638
cg12331471	2:231292839:G:A	chr2:231282369	SP100	chr2:231292839	AG	-0.0294868	1.10673e-08	0.00654638
cg12331471	2:231287882:C:T	chr2:231282369	SP100	chr2:231287882	TC	-0.0294868	1.10673e-08	0.00654638
cg12331471	2:231292297:C:T	chr2:231282369	SP100	chr2:231292297	TC	-0.0294868	1.10673e-08	0.00654638
cg12331471	2:231293983:T:C	chr2:231282369	SP100	chr2:231293983	CT	-0.0294868	1.10673e-08	0.00654638
cg12331471	2:231279091:C:T	chr2:231282369	SP100	chr2:231279091	TC	-0.0294868	1.10673e-08	0.00654638
cg12331471	2:231282791:C:T	chr2:231282369	SP100	chr2:231282791	TC	-0.0294868	1.10673e-08	0.00654638
cg09858955	2:58115306:C:G	chr2:58135951	VRK2	chr2:58115306	GC	0.055369	1.13132e-08	0.00667833
cg09858955	2:58116632:T:C	chr2:58135951	VRK2	chr2:58116632	CT	0.055369	1.13132e-08	0.00667833
cg07878065	18:2641423:G:A	chr18:2641871		chr18:2641423	AG	0.0143642	1.13474e-08	0.00669407
cg15331332	6:29695180:G:A	chr6:29692111	HLA-F	chr6:29695180	AG	-0.0296563	1.19109e-08	0.00700298
cg15331332	6:29695502:A:C	chr6:29692111	HLA-F	chr6:29695502	CA	-0.0296563	1.19109e-08	0.00700298
cg15331332	6:29693969:C:T	chr6:29692111	HLA-F	chr6:29693969	TC	-0.0296563	1.19109e-08	0.00700298
cg15331332	6:29697473:G:C	chr6:29692111	HLA-F	chr6:29697473	CG	-0.0296563	1.19109e-08	0.00700298
cg15331332	6:29696656:G:A	chr6:29692111	HLA-F	chr6:29696656	AG	-0.0296563	1.19109e-08	0.00700298
cg12110437	8:144084532:T:C	chr8:144098888	LY6E;LOC100133669	chr8:144084532	CT	-0.0406137	1.21054e-08	0.00708312
cg12110437	8:144089840:T:G	chr8:144098888	LY6E;LOC100133669	chr8:144089840	GT	-0.0406137	1.21054e-08	0.00708312
cg12110437	8:144089589:C:A	chr8:144098888	LY6E;LOC100133669	chr8:144089589	AC	-0.0406137	1.21054e-08	0.00708312
cg23892836	6:29695180:G:A	chr6:29692085	HLA-F	chr6:29695180	AG	-0.0267761	1.21117e-08	0.00708312
cg23892836	6:29693969:C:T	chr6:29692085	HLA-F	chr6:29693969	TC	-0.0267761	1.21117e-08	0.00708312
cg23892836	6:29696656:G:A	chr6:29692085	HLA-F	chr6:29696656	AG	-0.0267761	1.21117e-08	0.00708312
cg23892836	6:29695502:A:C	chr6:29692085	HLA-F	chr6:29695502	CA	-0.0267761	1.21117e-08	0.00708312
cg23892836	6:29697473:G:C	chr6:29692085	HLA-F	chr6:29697473	CG	-0.0267761	1.21117e-08	0.00708312
cg07839313	19:17518018:C:T	chr19:17514600	BST2	chr19:17518018	TC	-0.0272441	1.25591e-08	0.00733988
cg12439472	13:43503261:C:T	chr13:43565399	EPSTI1	chr13:43503261	TC	-0.0992962	1.26534e-08	0.00738027
cg12439472	13:43504678:C:T	chr13:43565399	EPSTI1	chr13:43504678	TC	-0.0992962	1.26534e-08	0.00738027
cg12439472	13:43504460:C:T	chr13:43565399	EPSTI1	chr13:43504460	TC	-0.0992962	1.26534e-08	0.00738027
cg23533285	6:31265314:T:C	chr6:31322348	HLA-B	chr6:31265314	CT	-0.0206405	1.29712e-08	0.00756062
cg06033320	8:66832468:T:G	chr8:66750110	PDE7A	chr8:66832468	TG	-0.0303932	1.33289e-08	0.0077588
cg12331471	2:231281701:G:C	chr2:231282369	SP100	chr2:231281701	CG	-0.0292196	1.36113e-08	0.00791799
cg17114584	11:556599:C:T	chr11:613792	IRF7	chr11:556599	TC	-0.0624612	1.39334e-08	0.00809462
cg17114584	11:560546:G:A	chr11:613792	IRF7	chr11:560546	AG	-0.0624612	1.39334e-08	0.00809462
cg12013713	7:139717200:T:C	chr7:139760671	PARP12	chr7:139717200	CT	0.0305206	1.4353e-08	0.00832737
cg12013713	7:139717178:T:C	chr7:139760671	PARP12	chr7:139717178	CT	0.0305206	1.4353e-08	0.00832737
cg04268125	1:154568086:A:C	chr1:154579384	ADAR	chr1:154568086	CA	0.0502873	1.45698e-08	0.0084476
cg23892836	6:29677787:C:T	chr6:29692085	HLA-F	chr6:29677787	TC	0.0224369	1.50893e-08	0.00873151
cg03879629	3:46184680:C:T	chr3:46152446		chr3:46184680	TC	0.0591913	1.56068e-08	0.0089485
cg03879629	3:46180416:C:T	chr3:46152446		chr3:46180416	TC	0.0591913	1.56068e-08	0.0089485
cg03879629	3:46184639:G:C	chr3:46152446		chr3:46184639	CG	0.0591913	1.56068e-08	0.0089485
cg03879629	3:46184620:C:G	chr3:46152446		chr3:46184620	GC	0.0591913	1.56068e-08	0.0089485
cg03879629	3:46184725:C:G	chr3:46152446		chr3:46184725	GC	0.0591913	1.56068e-08	0.0089485
cg03879629	3:46189448:A:G	chr3:46152446		chr3:46189448	GA	0.0591913	1.56068e-08	0.0089485
cg03879629	3:46186323:T:C	chr3:46152446		chr3:46186323	CT	0.0591913	1.56068e-08	0.0089485
cg03879629	3:46179481:A:G	chr3:46152446		chr3:46179481	GA	0.0591913	1.56068e-08	0.0089485
cg03879629	3:46186838:A:G	chr3:46152446		chr3:46186838	GA	0.0591913	1.56068e-08	0.0089485
cg03879629	3:46187706:C:T	chr3:46152446		chr3:46187706	TC	0.0591913	1.56068e-08	0.0089485
cg03879629	3:46188753:G:A	chr3:46152446		chr3:46188753	AG	0.0591913	1.56068e-08	0.0089485
cg03879629	3:46189772:A:C	chr3:46152446		chr3:46189772	CA	0.0591913	1.56068e-08	0.0089485
cg03879629	3:46186638:T:C	chr3:46152446		chr3:46186638	CT	0.0591913	1.56068e-08	0.0089485
cg03879629	3:46187118:G:A	chr3:46152446		chr3:46187118	AG	0.0591913	1.56068e-08	0.0089485
cg12110437	8:144090238:C:A	chr8:144098888	LY6E;LOC100133669	chr8:144090238	CA	-0.0406173	1.57168e-08	0.00899984
cg12110437	8:144090688:C:T	chr8:144098888	LY6E;LOC100133669	chr8:144090688	CT	-0.0406173	1.57168e-08	0.00899984
cg23892836	6:29732813:G:T	chr6:29692085	HLA-F	chr6:29732813	TG	0.0251486	1.58849e-08	0.00909015
cg17114584	11:554018:G:A	chr11:613792	IRF7	chr11:554018	AG	-0.0629102	1.61585e-08	0.0091929
cg09379489	12:12225613:A:G	chr12:12224360	BCL2L14	chr12:12225613	GA	-0.0235627	1.63711e-08	0.00930781
cg07839313	19:17508678:A:C	chr19:17514600	BST2	chr19:17508678	AC	-0.0270243	1.65745e-08	0.00941127
cg07839313	19:17509460:G:A	chr19:17514600	BST2	chr19:17509460	GA	-0.0270243	1.65745e-08	0.00941127
cg06716655	1:154567699:G:A	chr1:154579727	ADAR	chr1:154567699	AG	0.0235558	1.69307e-08	0.00960112
cg06716655	1:154565519:G:A	chr1:154579727	ADAR	chr1:154565519	AG	0.0235558	1.69307e-08	0.00960112
cg23533285	6:31300012:C:T	chr6:31322348	HLA-B	chr6:31300012	TC	0.0197153	1.71873e-08	0.00967797
cg27529346	6:31352060:T:C	chr6:31322926	HLA-B	chr6:31352060	CT	-0.0262434	1.76797e-08	0.00994885
cg07839313	19:17522869:T:C	chr19:17514600	BST2	chr19:17522869	CT	-0.0269378	1.80848e-08	0.0101703
cg03879629	3:45843439:G:T	chr3:46152446		chr3:45843439	TG	0.0584377	1.8348e-08	0.0102985
cg03879629	3:45843242:G:A	chr3:46152446		chr3:45843242	AG	0.0584377	1.8348e-08	0.0102985
cg03879629	3:45843315:C:T	chr3:46152446		chr3:45843315	TC	0.0584377	1.8348e-08	0.0102985
cg04268125	1:154548880:G:A	chr1:154579384	ADAR	chr1:154548880	AG	-0.0442626	1.87179e-08	0.0104994
cg06033320	8:66807353:A:G	chr8:66750110	PDE7A	chr8:66807353	GA	-0.0311727	1.87507e-08	0.0105111
cg15331332	6:29696852:C:T	chr6:29692111	HLA-F	chr6:29696852	TC	-0.031291	1.93046e-08	0.0108079
cg15331332	6:29696657:T:C	chr6:29692111	HLA-F	chr6:29696657	CT	-0.031291	1.93046e-08	0.0108079
cg26882438	3:122406140:T:C	chr3:122399120	PARP14	chr3:122406140	CT	0.0435939	1.9348e-08	0.0108253
cg12110437	8:144109260:C:T	chr8:144098888	LY6E;LOC100133669	chr8:144109260	CT	-0.0393333	1.95669e-08	0.0109338
cg07839313	19:17516620:C:T	chr19:17514600	BST2	chr19:17516620	TC	-0.0272984	1.99544e-08	0.0111362
cg07839313	19:17517174:T:C	chr19:17514600	BST2	chr19:17517174	CT	-0.0272984	1.99544e-08	0.0111362
cg06033320	8:66888594:G:A	chr8:66750110	PDE7A	chr8:66888594	AG	-0.0303809	2.00726e-08	0.0111667
cg06033320	8:66888886:T:C	chr8:66750110	PDE7A	chr8:66888886	CT	-0.0303809	2.00726e-08	0.0111667
cg06033320	8:66890084:T:A	chr8:66750110	PDE7A	chr8:66890084	AT	-0.0303809	2.00726e-08	0.0111667
cg06033320	8:66886456:A:G	chr8:66750110	PDE7A	chr8:66886456	GA	-0.0303809	2.00726e-08	0.0111667
cg06033320	8:66887496:T:C	chr8:66750110	PDE7A	chr8:66887496	CT	-0.0303809	2.00726e-08	0.0111667
cg12439472	13:43502890:C:A	chr13:43565399	EPSTI1	chr13:43502890	AC	-0.098505	2.0135e-08	0.0111944
cg15331332	6:29695854:G:A	chr6:29692111	HLA-F	chr6:29695854	AG	0.0239075	2.03599e-08	0.0112837
cg15331332	6:29695713:C:T	chr6:29692111	HLA-F	chr6:29695713	TC	0.0239075	2.03599e-08	0.0112837
cg15331332	6:29691772:T:C	chr6:29692111	HLA-F	chr6:29691772	CT	0.0239075	2.03599e-08	0.0112837
cg15331332	6:29695305:T:G	chr6:29692111	HLA-F	chr6:29695305	GT	0.0239075	2.03599e-08	0.0112837
cg03879629	3:45844198:A:C	chr3:46152446		chr3:45844198	CA	0.0578798	2.05089e-08	0.0113448
cg03879629	3:45846769:A:G	chr3:46152446		chr3:45846769	GA	0.0578798	2.05089e-08	0.0113448
cg03879629	3:45848760:G:C	chr3:46152446		chr3:45848760	CG	0.0578798	2.05089e-08	0.0113448
cg07839313	19:17525314:T:C	chr19:17514600	BST2	chr19:17525314	TC	-0.0240804	2.09661e-08	0.0115613
cg07839313	19:17526009:C:G	chr19:17514600	BST2	chr19:17526009	CG	-0.0240804	2.09661e-08	0.0115613
cg12013713	7:139730500:C:G	chr7:139760671	PARP12	chr7:139730500	GC	0.0259294	2.10355e-08	0.0115923
cg07839313	19:17505790:G:T	chr19:17514600	BST2	chr19:17505790	GT	-0.0244536	2.11225e-08	0.0116257
cg07839313	19:17505758:C:T	chr19:17514600	BST2	chr19:17505758	CT	-0.0244536	2.11225e-08	0.0116257
cg15331332	6:29705405:C:T	chr6:29692111	HLA-F	chr6:29705405	TC	0.0245163	2.14723e-08	0.0117009
cg15331332	6:29708090:G:A	chr6:29692111	HLA-F	chr6:29708090	AG	0.0245163	2.14723e-08	0.0117009
cg15331332	6:29705219:C:T	chr6:29692111	HLA-F	chr6:29705219	TC	0.0245163	2.14723e-08	0.0117009
cg15331332	6:29707546:G:A	chr6:29692111	HLA-F	chr6:29707546	AG	0.0245163	2.14723e-08	0.0117009
cg15331332	6:29706277:T:C	chr6:29692111	HLA-F	chr6:29706277	CT	0.0245163	2.14723e-08	0.0117009
cg15331332	6:29701308:T:C	chr6:29692111	HLA-F	chr6:29701308	CT	0.0245163	2.14723e-08	0.0117009
cg15331332	6:29701564:G:A	chr6:29692111	HLA-F	chr6:29701564	AG	0.0245163	2.14723e-08	0.0117009
cg15331332	6:29705659:A:G	chr6:29692111	HLA-F	chr6:29705659	GA	0.0245163	2.14723e-08	0.0117009
cg15331332	6:29703262:A:G	chr6:29692111	HLA-F	chr6:29703262	GA	0.0245163	2.14723e-08	0.0117009
cg15331332	6:29707704:G:A	chr6:29692111	HLA-F	chr6:29707704	AG	0.0245163	2.14723e-08	0.0117009
cg12013713	7:139728046:T:C	chr7:139760671	PARP12	chr7:139728046	CT	0.0296443	2.15317e-08	0.0117009
cg12013713	7:139758826:C:T	chr7:139760671	PARP12	chr7:139758826	TC	0.0296443	2.15317e-08	0.0117009
cg12013713	7:139726207:G:A	chr7:139760671	PARP12	chr7:139726207	AG	0.0296443	2.15317e-08	0.0117009
cg12013713	7:139728584:A:C	chr7:139760671	PARP12	chr7:139728584	CA	0.0296443	2.15317e-08	0.0117009
cg12013713	7:139737344:C:T	chr7:139760671	PARP12	chr7:139737344	TC	0.0296443	2.15317e-08	0.0117009
cg12013713	7:139722530:T:A	chr7:139760671	PARP12	chr7:139722530	AT	0.0296443	2.15317e-08	0.0117009
cg12013713	7:139723400:G:A	chr7:139760671	PARP12	chr7:139723400	AG	0.0296443	2.15317e-08	0.0117009
cg07839313	19:17507097:G:A	chr19:17514600	BST2	chr19:17507097	GA	-0.0243691	2.16053e-08	0.0117009
cg07839313	19:17508855:T:A	chr19:17514600	BST2	chr19:17508855	TA	-0.0243691	2.16053e-08	0.0117009
cg07839313	19:17505196:T:G	chr19:17514600	BST2	chr19:17505196	TG	-0.0243691	2.16053e-08	0.0117009
cg07839313	19:17509006:C:T	chr19:17514600	BST2	chr19:17509006	CT	-0.0243691	2.16053e-08	0.0117009
cg07839313	19:17510453:G:A	chr19:17514600	BST2	chr19:17510453	GA	-0.0243691	2.16053e-08	0.0117009
cg07839313	19:17508868:A:C	chr19:17514600	BST2	chr19:17508868	AC	-0.0243691	2.16053e-08	0.0117009
cg07839313	19:17502895:C:T	chr19:17514600	BST2	chr19:17502895	CT	-0.0243691	2.16053e-08	0.0117009
cg07839313	19:17511492:G:C	chr19:17514600	BST2	chr19:17511492	GC	-0.0243691	2.16053e-08	0.0117009
cg07839313	19:17529525:T:G	chr19:17514600	BST2	chr19:17529525	TG	-0.0234473	2.28789e-08	0.0123526
cg07839313	19:17532350:T:C	chr19:17514600	BST2	chr19:17532350	TC	-0.0234473	2.28789e-08	0.0123526
cg06716655	1:154591489:G:A	chr1:154579727	ADAR	chr1:154591489	AG	0.0233219	2.32682e-08	0.0123671
cg06716655	1:154589232:C:T	chr1:154579727	ADAR	chr1:154589232	TC	0.0233219	2.32682e-08	0.0123671
cg06716655	1:154592201:T:C	chr1:154579727	ADAR	chr1:154592201	CT	0.0233219	2.32682e-08	0.0123671
cg06716655	1:154594690:A:G	chr1:154579727	ADAR	chr1:154594690	GA	0.0233219	2.32682e-08	0.0123671
cg06716655	1:154589965:T:C	chr1:154579727	ADAR	chr1:154589965	CT	0.0233219	2.32682e-08	0.0123671
cg24603130	18:60247316:C:T	chr18:60253492	ZCCHC2	chr18:60247316	TC	-0.0323804	2.32856e-08	0.0123671
cg24603130	18:60214834:G:A	chr18:60253492	ZCCHC2	chr18:60214834	AG	-0.0323804	2.32856e-08	0.0123671
cg24603130	18:60245247:G:A	chr18:60253492	ZCCHC2	chr18:60245247	AG	-0.0323804	2.32856e-08	0.0123671
cg24603130	18:60236052:A:C	chr18:60253492	ZCCHC2	chr18:60236052	CA	-0.0323804	2.32856e-08	0.0123671
cg24603130	18:60226704:A:T	chr18:60253492	ZCCHC2	chr18:60226704	TA	-0.0323804	2.32856e-08	0.0123671
cg24603130	18:60257198:A:G	chr18:60253492	ZCCHC2	chr18:60257198	GA	-0.0323804	2.32856e-08	0.0123671
cg24603130	18:60258440:G:C	chr18:60253492	ZCCHC2	chr18:60258440	CG	-0.0323804	2.32856e-08	0.0123671
cg24603130	18:60240061:G:T	chr18:60253492	ZCCHC2	chr18:60240061	TG	-0.0323804	2.32856e-08	0.0123671
cg24603130	18:60252948:C:A	chr18:60253492	ZCCHC2	chr18:60252948	AC	-0.0323804	2.32856e-08	0.0123671
cg24603130	18:60232773:G:A	chr18:60253492	ZCCHC2	chr18:60232773	AG	-0.0323804	2.32856e-08	0.0123671
cg24603130	18:60236565:T:G	chr18:60253492	ZCCHC2	chr18:60236565	GT	-0.0323804	2.32856e-08	0.0123671
cg24603130	18:60225760:T:C	chr18:60253492	ZCCHC2	chr18:60225760	CT	-0.0323804	2.32856e-08	0.0123671
cg24603130	18:60217018:G:A	chr18:60253492	ZCCHC2	chr18:60217018	AG	-0.0323804	2.32856e-08	0.0123671
cg24603130	18:60225865:G:C	chr18:60253492	ZCCHC2	chr18:60225865	CG	-0.0323804	2.32856e-08	0.0123671
cg24603130	18:60240062:C:T	chr18:60253492	ZCCHC2	chr18:60240062	TC	-0.0323804	2.32856e-08	0.0123671
cg24603130	18:60219220:G:A	chr18:60253492	ZCCHC2	chr18:60219220	AG	-0.0323804	2.32856e-08	0.0123671
cg24603130	18:60216613:T:C	chr18:60253492	ZCCHC2	chr18:60216613	CT	-0.0323804	2.32856e-08	0.0123671
cg24603130	18:60221491:A:C	chr18:60253492	ZCCHC2	chr18:60221491	CA	-0.0323804	2.32856e-08	0.0123671
cg24603130	18:60249116:C:G	chr18:60253492	ZCCHC2	chr18:60249116	GC	-0.0323804	2.32856e-08	0.0123671
cg24603130	18:60219327:A:G	chr18:60253492	ZCCHC2	chr18:60219327	GA	-0.0323804	2.32856e-08	0.0123671
cg24603130	18:60223842:G:A	chr18:60253492	ZCCHC2	chr18:60223842	AG	-0.0323804	2.32856e-08	0.0123671
cg03879629	3:45909644:C:A	chr3:46152446		chr3:45909644	AC	0.0557919	2.37949e-08	0.0126224
cg03879629	3:45909528:C:T	chr3:46152446		chr3:45909528	TC	0.0557919	2.37949e-08	0.0126224
cg03879629	3:46071550:G:T	chr3:46152446		chr3:46071550	TG	0.0413924	2.3898e-08	0.0126694
cg06033320	8:66901776:G:T	chr8:66750110	PDE7A	chr8:66901776	TG	-0.030335	2.44893e-08	0.0129516
cg06033320	8:66901401:A:G	chr8:66750110	PDE7A	chr8:66901401	GA	-0.030335	2.44893e-08	0.0129516
cg06033320	8:66901842:A:G	chr8:66750110	PDE7A	chr8:66901842	GA	-0.030335	2.44893e-08	0.0129516
cg06033320	8:66901991:T:C	chr8:66750110	PDE7A	chr8:66901991	CT	-0.030335	2.44893e-08	0.0129516
cg12439472	13:43510489:T:C	chr13:43565399	EPSTI1	chr13:43510489	CT	-0.0965532	2.5368e-08	0.0133761
cg12439472	13:43510116:G:A	chr13:43565399	EPSTI1	chr13:43510116	AG	-0.0965532	2.5368e-08	0.0133761
cg23533285	6:31321211:C:T	chr6:31322348	HLA-B	chr6:31321211	CT	0.0206866	2.54018e-08	0.0133859
cg24603130	18:60263080:A:G	chr18:60253492	ZCCHC2	chr18:60263080	GA	-0.0319165	2.55725e-08	0.0134678
cg06033320	8:66788754:C:T	chr8:66750110	PDE7A	chr8:66788754	CT	-0.0300823	2.57329e-08	0.0135441
cg15331332	6:29697681:T:G	chr6:29692111	HLA-F	chr6:29697681	GT	0.0294624	2.62981e-08	0.013825
cg15331332	6:29691774:A:C	chr6:29692111	HLA-F	chr6:29691774	CA	0.0294624	2.62981e-08	0.013825
cg17114584	11:648137:G:A	chr11:613792	IRF7	chr11:648137	AG	-0.0548226	2.67498e-08	0.0140457
cg23923934	6:31325092:A:G	chr6:31322914	HLA-B	chr6:31325092	AG	0.0295996	2.7433e-08	0.0143959
cg03879629	3:45841938:C:T	chr3:46152446		chr3:45841938	TC	0.0574453	2.75953e-08	0.0144724
cg00272009	3:122504282:G:A	chr3:122398855	PARP14	chr3:122504282	GA	-0.0343519	2.81694e-08	0.0146597
cg00272009	3:122507436:G:A	chr3:122398855	PARP14	chr3:122507436	GA	-0.0343519	2.81694e-08	0.0146597
cg00272009	3:122502307:A:G	chr3:122398855	PARP14	chr3:122502307	AG	-0.0343519	2.81694e-08	0.0146597
cg00272009	3:122484015:A:G	chr3:122398855	PARP14	chr3:122484015	AG	-0.0343519	2.81694e-08	0.0146597
cg00272009	3:122495725:C:G	chr3:122398855	PARP14	chr3:122495725	CG	-0.0343519	2.81694e-08	0.0146597
cg00272009	3:122502093:C:T	chr3:122398855	PARP14	chr3:122502093	CT	-0.0343519	2.81694e-08	0.0146597
cg00272009	3:122504041:A:G	chr3:122398855	PARP14	chr3:122504041	AG	-0.0343519	2.81694e-08	0.0146597
cg00272009	3:122512631:G:A	chr3:122398855	PARP14	chr3:122512631	GA	-0.0343519	2.81694e-08	0.0146597
cg00272009	3:122518799:G:A	chr3:122398855	PARP14	chr3:122518799	GA	-0.0343519	2.81694e-08	0.0146597
cg00272009	3:122519257:A:C	chr3:122398855	PARP14	chr3:122519257	AC	-0.0343519	2.81694e-08	0.0146597
cg00272009	3:122530569:A:G	chr3:122398855	PARP14	chr3:122530569	AG	-0.0343519	2.81694e-08	0.0146597
cg00272009	3:122517786:C:A	chr3:122398855	PARP14	chr3:122517786	CA	-0.0343519	2.81694e-08	0.0146597
cg00272009	3:122480816:G:A	chr3:122398855	PARP14	chr3:122480816	GA	-0.0343519	2.81694e-08	0.0146597
cg06033320	8:66905674:T:C	chr8:66750110	PDE7A	chr8:66905674	CT	-0.0299669	2.82035e-08	0.0146688
cg13755924	21:42791541:T:G	chr21:42791937	MX1	chr21:42791541	GT	-0.0477261	2.86112e-08	0.0148721
cg15331332	6:29709234:C:T	chr6:29692111	HLA-F	chr6:29709234	TC	0.0241839	2.89287e-08	0.0149892
cg17114584	11:654232:G:A	chr11:613792	IRF7	chr11:654232	AG	-0.0545104	2.89559e-08	0.0149892
cg17114584	11:657713:A:G	chr11:613792	IRF7	chr11:657713	GA	-0.0545104	2.89559e-08	0.0149892
cg17114584	11:654043:G:A	chr11:613792	IRF7	chr11:654043	AG	-0.0545104	2.89559e-08	0.0149892
cg17114584	11:650836:G:A	chr11:613792	IRF7	chr11:650836	AG	-0.0545104	2.89559e-08	0.0149892
cg17114584	11:649486:G:A	chr11:613792	IRF7	chr11:649486	AG	-0.0545104	2.89559e-08	0.0149892
cg17114584	11:651139:T:C	chr11:613792	IRF7	chr11:651139	CT	-0.0545104	2.89559e-08	0.0149892
cg23892836	6:29740166:A:C	chr6:29692085	HLA-F	chr6:29740166	CA	0.0243377	3.0189e-08	0.0155725
cg23892836	6:29745075:G:T	chr6:29692085	HLA-F	chr6:29745075	TG	0.0243377	3.0189e-08	0.0155725
cg23892836	6:29744623:T:A	chr6:29692085	HLA-F	chr6:29744623	AT	0.0243377	3.0189e-08	0.0155725
cg23892836	6:29745350:C:T	chr6:29692085	HLA-F	chr6:29745350	TC	0.0243377	3.0189e-08	0.0155725
cg23892836	6:29745175:A:G	chr6:29692085	HLA-F	chr6:29745175	GA	0.0243377	3.0189e-08	0.0155725
cg23892836	6:29742257:T:G	chr6:29692085	HLA-F	chr6:29742257	GT	0.0243377	3.0189e-08	0.0155725
cg15331332	6:29697757:C:T	chr6:29692111	HLA-F	chr6:29697757	TC	-0.0291371	3.06639e-08	0.0157896
cg08293824	3:172302780:G:A	chr3:172313318		chr3:172302780	AG	0.0354515	3.11647e-08	0.0160381
cg03879629	3:45900634:G:C	chr3:46152446		chr3:45900634	CG	0.061416	3.14705e-08	0.016186
cg09379489	12:12223868:T:C	chr12:12224360	BCL2L14	chr12:12223868	CT	-0.0229089	3.15789e-08	0.0162323
cg07839313	19:17518544:C:T	chr19:17514600	BST2	chr19:17518544	TC	-0.0247734	3.17602e-08	0.0163159
cg12013713	7:139758615:G:C	chr7:139760671	PARP12	chr7:139758615	CG	0.0292916	3.2689e-08	0.0167735
cg12013713	7:139760002:C:T	chr7:139760671	PARP12	chr7:139760002	TC	0.0292916	3.2689e-08	0.0167735
cg26882438	3:122416589:G:A	chr3:122399120	PARP14	chr3:122416589	AG	0.0431769	3.28659e-08	0.0168544
cg07839313	19:17519487:C:T	chr19:17514600	BST2	chr19:17519487	TC	-0.0266898	3.31392e-08	0.0169649
cg07839313	19:17521101:T:G	chr19:17514600	BST2	chr19:17521101	GT	-0.0266898	3.31392e-08	0.0169649
cg07839313	19:17518877:C:G	chr19:17514600	BST2	chr19:17518877	GC	-0.0246403	3.34853e-08	0.0171221
cg14864167	8:66868192:G:T	chr8:66751182	PDE7A	chr8:66868192	TG	-0.0414707	3.45313e-08	0.0175404
cg14864167	8:66868718:A:C	chr8:66751182	PDE7A	chr8:66868718	CA	-0.0414707	3.45313e-08	0.0175404
cg14864167	8:66867127:A:G	chr8:66751182	PDE7A	chr8:66867127	GA	-0.0414707	3.45313e-08	0.0175404
cg14864167	8:66878476:T:C	chr8:66751182	PDE7A	chr8:66878476	CT	-0.0414707	3.45313e-08	0.0175404
cg14864167	8:66864631:G:A	chr8:66751182	PDE7A	chr8:66864631	AG	-0.0414707	3.45313e-08	0.0175404
cg14864167	8:66878349:A:G	chr8:66751182	PDE7A	chr8:66878349	GA	-0.0414707	3.45313e-08	0.0175404
cg14864167	8:66878291:C:T	chr8:66751182	PDE7A	chr8:66878291	TC	-0.0414707	3.45313e-08	0.0175404
cg14864167	8:66856146:A:G	chr8:66751182	PDE7A	chr8:66856146	GA	-0.0414707	3.45313e-08	0.0175404
cg00272009	3:122398366:G:C	chr3:122398855	PARP14	chr3:122398366	CG	0.046715	3.45429e-08	0.0175404
cg00272009	3:122392319:A:C	chr3:122398855	PARP14	chr3:122392319	CA	0.046715	3.45429e-08	0.0175404
cg00272009	3:122399207:A:G	chr3:122398855	PARP14	chr3:122399207	GA	0.046715	3.45429e-08	0.0175404
cg00272009	3:122400549:G:C	chr3:122398855	PARP14	chr3:122400549	CG	0.046715	3.45429e-08	0.0175404
cg09379489	12:12225741:T:C	chr12:12224360	BCL2L14	chr12:12225741	CT	-0.0230686	3.46281e-08	0.0175634
cg09379489	12:12224543:C:T	chr12:12224360	BCL2L14	chr12:12224543	TC	-0.0230686	3.46281e-08	0.0175634
cg00272009	3:122402774:A:T	chr3:122398855	PARP14	chr3:122402774	TA	0.0489869	3.5439e-08	0.0179604
cg06033320	8:66683836:C:T	chr8:66750110	PDE7A	chr8:66683836	TC	-0.0322125	3.54517e-08	0.0179604
cg15331332	6:29682239:C:T	chr6:29692111	HLA-F	chr6:29682239	TC	-0.0298164	3.66547e-08	0.0183897
cg15331332	6:29670652:G:A	chr6:29692111	HLA-F	chr6:29670652	AG	-0.0298164	3.66547e-08	0.0183897
cg15331332	6:29667459:G:A	chr6:29692111	HLA-F	chr6:29667459	AG	-0.0298164	3.66547e-08	0.0183897
cg15331332	6:29673206:G:A	chr6:29692111	HLA-F	chr6:29673206	AG	-0.0298164	3.66547e-08	0.0183897
cg15331332	6:29678045:T:C	chr6:29692111	HLA-F	chr6:29678045	CT	-0.0298164	3.66547e-08	0.0183897
cg15331332	6:29671152:A:G	chr6:29692111	HLA-F	chr6:29671152	GA	-0.0298164	3.66547e-08	0.0183897
cg15331332	6:29676716:C:T	chr6:29692111	HLA-F	chr6:29676716	TC	-0.0298164	3.66547e-08	0.0183897
cg15331332	6:29681293:C:T	chr6:29692111	HLA-F	chr6:29681293	TC	-0.0298164	3.66547e-08	0.0183897
cg15331332	6:29669007:T:G	chr6:29692111	HLA-F	chr6:29669007	GT	-0.0298164	3.66547e-08	0.0183897
cg15331332	6:29683808:G:A	chr6:29692111	HLA-F	chr6:29683808	AG	-0.0298164	3.66547e-08	0.0183897
cg15331332	6:29682605:C:G	chr6:29692111	HLA-F	chr6:29682605	GC	-0.0298164	3.66547e-08	0.0183897
cg15331332	6:29677387:G:A	chr6:29692111	HLA-F	chr6:29677387	AG	-0.0298164	3.66547e-08	0.0183897
cg15331332	6:29671448:A:T	chr6:29692111	HLA-F	chr6:29671448	TA	-0.0298164	3.66547e-08	0.0183897
cg15331332	6:29671135:T:G	chr6:29692111	HLA-F	chr6:29671135	GT	-0.0298164	3.66547e-08	0.0183897
cg15331332	6:29683974:T:C	chr6:29692111	HLA-F	chr6:29683974	CT	-0.0298164	3.66547e-08	0.0183897
cg15331332	6:29677952:T:C	chr6:29692111	HLA-F	chr6:29677952	CT	-0.0298164	3.66547e-08	0.0183897
cg07596065	22:50982457:G:A	chr22:50984393		chr22:50982457	GA	-0.0144247	3.68001e-08	0.0184521
cg15331332	6:29684634:T:C	chr6:29692111	HLA-F	chr6:29684634	CT	-0.0286954	3.76387e-08	0.0188391
cg15331332	6:29688667:A:G	chr6:29692111	HLA-F	chr6:29688667	GA	-0.0286954	3.76387e-08	0.0188391
cg15331332	6:29684967:G:A	chr6:29692111	HLA-F	chr6:29684967	AG	-0.0286954	3.76387e-08	0.0188391
cg23892836	6:29717380:T:C	chr6:29692085	HLA-F	chr6:29717380	CT	0.0230632	3.79379e-08	0.0189577
cg26882438	3:122398366:G:C	chr3:122399120	PARP14	chr3:122398366	CG	0.0450274	3.87046e-08	0.019297
cg26882438	3:122400549:G:C	chr3:122399120	PARP14	chr3:122400549	CG	0.0450274	3.87046e-08	0.019297
cg26882438	3:122392319:A:C	chr3:122399120	PARP14	chr3:122392319	CA	0.0450274	3.87046e-08	0.019297
cg26882438	3:122399207:A:G	chr3:122399120	PARP14	chr3:122399207	GA	0.0450274	3.87046e-08	0.019297
cg14864167	8:66952441:A:G	chr8:66751182	PDE7A	chr8:66952441	GA	-0.0383046	3.89995e-08	0.019433
cg00272009	3:122404397:A:C	chr3:122398855	PARP14	chr3:122404397	CA	0.0346255	3.93825e-08	0.0196016
cg07839313	19:17528809:G:A	chr19:17514600	BST2	chr19:17528809	GA	-0.0232827	3.99109e-08	0.0198309
cg06033320	8:66899290:A:G	chr8:66750110	PDE7A	chr8:66899290	GA	-0.0296742	4.02654e-08	0.0199844
cg06033320	8:66898262:T:C	chr8:66750110	PDE7A	chr8:66898262	CT	-0.0296742	4.02654e-08	0.0199844
cg24603130	18:60215481:G:A	chr18:60253492	ZCCHC2	chr18:60215481	AG	-0.0318621	4.08887e-08	0.0201685
cg06033320	8:66910613:T:G	chr8:66750110	PDE7A	chr8:66910613	GT	-0.0297036	4.10491e-08	0.0201685
cg06033320	8:66924527:C:G	chr8:66750110	PDE7A	chr8:66924527	GC	-0.0297036	4.10491e-08	0.0201685
cg06033320	8:66917002:C:G	chr8:66750110	PDE7A	chr8:66917002	GC	-0.0297036	4.10491e-08	0.0201685
cg06033320	8:66923637:G:A	chr8:66750110	PDE7A	chr8:66923637	AG	-0.0297036	4.10491e-08	0.0201685
cg06033320	8:66924814:C:T	chr8:66750110	PDE7A	chr8:66924814	TC	-0.0297036	4.10491e-08	0.0201685
cg06033320	8:66922377:A:G	chr8:66750110	PDE7A	chr8:66922377	GA	-0.0297036	4.10491e-08	0.0201685
cg06033320	8:66908885:T:C	chr8:66750110	PDE7A	chr8:66908885	CT	-0.0297036	4.10491e-08	0.0201685
cg06033320	8:66914293:G:T	chr8:66750110	PDE7A	chr8:66914293	TG	-0.0297036	4.10491e-08	0.0201685
cg06033320	8:66917137:A:G	chr8:66750110	PDE7A	chr8:66917137	GA	-0.0297036	4.10491e-08	0.0201685
cg06033320	8:66910531:G:C	chr8:66750110	PDE7A	chr8:66910531	CG	-0.0297036	4.10491e-08	0.0201685
cg06033320	8:66911221:C:T	chr8:66750110	PDE7A	chr8:66911221	TC	-0.0297036	4.10491e-08	0.0201685
cg06033320	8:66918380:A:G	chr8:66750110	PDE7A	chr8:66918380	GA	-0.0297036	4.10491e-08	0.0201685
cg06033320	8:66920744:C:A	chr8:66750110	PDE7A	chr8:66920744	AC	-0.0297036	4.10491e-08	0.0201685
cg06033320	8:66923535:A:G	chr8:66750110	PDE7A	chr8:66923535	GA	-0.0297036	4.10491e-08	0.0201685
cg06033320	8:66920756:C:T	chr8:66750110	PDE7A	chr8:66920756	TC	-0.0297036	4.10491e-08	0.0201685
cg06033320	8:66911571:T:A	chr8:66750110	PDE7A	chr8:66911571	AT	-0.0297036	4.10491e-08	0.0201685
cg06033320	8:66920522:T:G	chr8:66750110	PDE7A	chr8:66920522	GT	-0.0297036	4.10491e-08	0.0201685
cg12110437	8:144110693:G:T	chr8:144098888	LY6E;LOC100133669	chr8:144110693	GT	-0.0378872	4.15436e-08	0.0204
cg16427501	8:145058986:A:G	chr8:145060083	PARP10	chr8:145058986	GA	0.0173863	4.16446e-08	0.0204382
cg17114584	11:662375:G:A	chr11:613792	IRF7	chr11:662375	AG	-0.054313	4.20283e-08	0.020592
cg17114584	11:667094:G:T	chr11:613792	IRF7	chr11:667094	TG	-0.054313	4.20283e-08	0.020592
cg17114584	11:660456:G:T	chr11:613792	IRF7	chr11:660456	TG	-0.054313	4.20283e-08	0.020592
cg06033320	8:66693445:C:A	chr8:66750110	PDE7A	chr8:66693445	AC	-0.0321977	4.23276e-08	0.0207155
cg08293824	3:172305686:T:C	chr3:172313318		chr3:172305686	CT	0.0353149	4.2912e-08	0.0209665
cg16427501	8:145044104:C:T	chr8:145060083	PARP10	chr8:145044104	TC	0.0164693	4.40119e-08	0.0214801
cg12439472	13:43510504:G:A	chr13:43565399	EPSTI1	chr13:43510504	AG	-0.0932005	4.44862e-08	0.0216995
cg03879629	3:45940636:A:C	chr3:46152446		chr3:45940636	CA	0.0333659	4.49147e-08	0.0218721
cg03879629	3:45949753:A:G	chr3:46152446		chr3:45949753	GA	0.0333659	4.49147e-08	0.0218721
cg03879629	3:45945287:T:A	chr3:46152446		chr3:45945287	AT	0.0333659	4.49147e-08	0.0218721
cg14864167	8:66947940:G:A	chr8:66751182	PDE7A	chr8:66947940	AG	-0.0384636	4.52767e-08	0.0220362
cg23533285	6:31328517:T:C	chr6:31322348	HLA-B	chr6:31328517	TC	0.0219002	4.54533e-08	0.0220774
cg03879629	3:46178538:A:G	chr3:46152446		chr3:46178538	GA	0.0568809	4.5487e-08	0.0220774
cg03879629	3:46183561:T:C	chr3:46152446		chr3:46183561	CT	0.0568809	4.5487e-08	0.0220774
cg03879629	3:46183560:T:G	chr3:46152446		chr3:46183560	GT	0.0568809	4.5487e-08	0.0220774
cg03879629	3:46186310:C:A	chr3:46152446		chr3:46186310	AC	0.0568809	4.5487e-08	0.0220774
cg23892836	6:29784693:C:T	chr6:29692085	HLA-F	chr6:29784693	TC	0.0245325	4.57118e-08	0.0221743
cg15331332	6:29939240:G:A	chr6:29692111	HLA-F	chr6:29939240	GA	-0.0248392	4.74581e-08	0.022996
cg04268125	1:154630066:C:T	chr1:154579384	ADAR	chr1:154630066	TC	-0.0416306	4.7515e-08	0.0229982
cg04268125	1:154631081:C:T	chr1:154579384	ADAR	chr1:154631081	TC	-0.0416306	4.7515e-08	0.0229982
cg23892836	6:29757715:C:T	chr6:29692085	HLA-F	chr6:29757715	TC	0.0242242	4.75681e-08	0.0229985
cg23892836	6:29755760:T:C	chr6:29692085	HLA-F	chr6:29755760	CT	0.0242242	4.75681e-08	0.0229985
cg16427501	8:145043543:A:G	chr8:145060083	PARP10	chr8:145043543	GA	0.0161508	4.8189e-08	0.0231908
cg23892836	6:29659043:T:C	chr6:29692085	HLA-F	chr6:29659043	CT	-0.0267899	4.83459e-08	0.0231908
cg23892836	6:29661824:C:T	chr6:29692085	HLA-F	chr6:29661824	TC	-0.0267899	4.83459e-08	0.0231908
cg23892836	6:29660394:A:G	chr6:29692085	HLA-F	chr6:29660394	GA	-0.0267899	4.83459e-08	0.0231908
cg23892836	6:29654700:C:T	chr6:29692085	HLA-F	chr6:29654700	TC	-0.0267899	4.83459e-08	0.0231908
cg23892836	6:29659386:T:C	chr6:29692085	HLA-F	chr6:29659386	CT	-0.0267899	4.83459e-08	0.0231908
cg23892836	6:29659999:T:G	chr6:29692085	HLA-F	chr6:29659999	GT	-0.0267899	4.83459e-08	0.0231908
cg23892836	6:29660982:G:C	chr6:29692085	HLA-F	chr6:29660982	CG	-0.0267899	4.83459e-08	0.0231908
cg23892836	6:29657127:C:T	chr6:29692085	HLA-F	chr6:29657127	TC	-0.0267899	4.83459e-08	0.0231908
cg23892836	6:29656417:T:G	chr6:29692085	HLA-F	chr6:29656417	GT	-0.0267899	4.83459e-08	0.0231908
cg23892836	6:29656416:T:G	chr6:29692085	HLA-F	chr6:29656416	GT	-0.0267899	4.83459e-08	0.0231908
cg15331332	6:29653377:T:C	chr6:29692111	HLA-F	chr6:29653377	CT	-0.0319798	4.86781e-08	0.0231908
cg15331332	6:29653957:A:C	chr6:29692111	HLA-F	chr6:29653957	CA	-0.0319798	4.86781e-08	0.0231908
cg15331332	6:29674295:A:G	chr6:29692111	HLA-F	chr6:29674295	GA	-0.0319798	4.86781e-08	0.0231908
cg15331332	6:29655588:C:T	chr6:29692111	HLA-F	chr6:29655588	TC	-0.0319798	4.86781e-08	0.0231908
cg15331332	6:29673882:T:C	chr6:29692111	HLA-F	chr6:29673882	CT	-0.0319798	4.86781e-08	0.0231908
cg15331332	6:29663040:G:A	chr6:29692111	HLA-F	chr6:29663040	AG	-0.0319798	4.86781e-08	0.0231908
cg15331332	6:29658357:C:T	chr6:29692111	HLA-F	chr6:29658357	TC	-0.0319798	4.86781e-08	0.0231908
cg15331332	6:29655239:C:G	chr6:29692111	HLA-F	chr6:29655239	GC	-0.0319798	4.86781e-08	0.0231908
cg15331332	6:29664664:C:T	chr6:29692111	HLA-F	chr6:29664664	TC	-0.0319798	4.86781e-08	0.0231908
cg15331332	6:29655730:C:T	chr6:29692111	HLA-F	chr6:29655730	TC	-0.0319798	4.86781e-08	0.0231908
cg15331332	6:29658864:G:A	chr6:29692111	HLA-F	chr6:29658864	AG	-0.0319798	4.86781e-08	0.0231908
cg15331332	6:29663309:C:T	chr6:29692111	HLA-F	chr6:29663309	TC	-0.0319798	4.86781e-08	0.0231908
cg15331332	6:29671353:G:A	chr6:29692111	HLA-F	chr6:29671353	AG	-0.0319798	4.86781e-08	0.0231908
cg15331332	6:29656271:T:C	chr6:29692111	HLA-F	chr6:29656271	CT	-0.0319798	4.86781e-08	0.0231908
cg15331332	6:29657959:C:T	chr6:29692111	HLA-F	chr6:29657959	TC	-0.0319798	4.86781e-08	0.0231908
cg24603130	18:60267471:A:G	chr18:60253492	ZCCHC2	chr18:60267471	AG	-0.0336114	4.87307e-08	0.0231957
cg15331332	6:29668413:C:T	chr6:29692111	HLA-F	chr6:29668413	TC	-0.0278095	4.97416e-08	0.0231957
cg15331332	6:29668076:C:T	chr6:29692111	HLA-F	chr6:29668076	TC	-0.0278095	4.97416e-08	0.0231957
cg15331332	6:29666903:A:T	chr6:29692111	HLA-F	chr6:29666903	TA	-0.0278095	4.97416e-08	0.0231957
cg15331332	6:29669425:A:G	chr6:29692111	HLA-F	chr6:29669425	GA	-0.0278095	4.97416e-08	0.0231957
cg15331332	6:29667890:A:G	chr6:29692111	HLA-F	chr6:29667890	GA	-0.0278095	4.97416e-08	0.0231957
cg15331332	6:29664590:C:T	chr6:29692111	HLA-F	chr6:29664590	TC	-0.0278095	4.97416e-08	0.0231957
cg15331332	6:29668362:A:C	chr6:29692111	HLA-F	chr6:29668362	CA	-0.0278095	4.97416e-08	0.0231957
cg15331332	6:29667661:A:C	chr6:29692111	HLA-F	chr6:29667661	CA	-0.0278095	4.97416e-08	0.0231957
cg15331332	6:29667458:T:C	chr6:29692111	HLA-F	chr6:29667458	CT	-0.0278095	4.97416e-08	0.0231957
cg15331332	6:29671328:C:A	chr6:29692111	HLA-F	chr6:29671328	AC	-0.0278095	4.97416e-08	0.0231957
cg15331332	6:29664762:G:A	chr6:29692111	HLA-F	chr6:29664762	AG	-0.0278095	4.97416e-08	0.0231957
cg15331332	6:29670573:C:T	chr6:29692111	HLA-F	chr6:29670573	TC	-0.0278095	4.97416e-08	0.0231957
cg15331332	6:29671740:G:A	chr6:29692111	HLA-F	chr6:29671740	AG	-0.0278095	4.97416e-08	0.0231957
cg15331332	6:29667503:T:A	chr6:29692111	HLA-F	chr6:29667503	AT	-0.0278095	4.97416e-08	0.0231957
cg15331332	6:29670192:G:T	chr6:29692111	HLA-F	chr6:29670192	TG	-0.0278095	4.97416e-08	0.0231957
cg15331332	6:29667684:A:C	chr6:29692111	HLA-F	chr6:29667684	CA	-0.0278095	4.97416e-08	0.0231957
cg15331332	6:29670250:A:G	chr6:29692111	HLA-F	chr6:29670250	GA	-0.0278095	4.97416e-08	0.0231957
cg15331332	6:29667872:A:G	chr6:29692111	HLA-F	chr6:29667872	GA	-0.0278095	4.97416e-08	0.0231957
cg15331332	6:29670913:C:G	chr6:29692111	HLA-F	chr6:29670913	GC	-0.0278095	4.97416e-08	0.0231957
cg15331332	6:29668537:A:G	chr6:29692111	HLA-F	chr6:29668537	GA	-0.0278095	4.97416e-08	0.0231957
cg15331332	6:29668660:G:A	chr6:29692111	HLA-F	chr6:29668660	AG	-0.0278095	4.97416e-08	0.0231957
cg15331332	6:29668841:T:A	chr6:29692111	HLA-F	chr6:29668841	AT	-0.0278095	4.97416e-08	0.0231957
cg15331332	6:29670030:T:C	chr6:29692111	HLA-F	chr6:29670030	CT	-0.0278095	4.97416e-08	0.0231957
cg15331332	6:29665088:A:T	chr6:29692111	HLA-F	chr6:29665088	TA	-0.0278095	4.97416e-08	0.0231957
cg15331332	6:29669137:G:A	chr6:29692111	HLA-F	chr6:29669137	AG	-0.0278095	4.97416e-08	0.0231957
cg15331332	6:29667014:C:G	chr6:29692111	HLA-F	chr6:29667014	GC	-0.0278095	4.97416e-08	0.0231957
cg15331332	6:29667205:T:C	chr6:29692111	HLA-F	chr6:29667205	CT	-0.0278095	4.97416e-08	0.0231957
cg15331332	6:29670000:C:T	chr6:29692111	HLA-F	chr6:29670000	TC	-0.0278095	4.97416e-08	0.0231957
cg15331332	6:29667669:A:G	chr6:29692111	HLA-F	chr6:29667669	GA	-0.0278095	4.97416e-08	0.0231957
cg15331332	6:29670261:A:G	chr6:29692111	HLA-F	chr6:29670261	GA	-0.0278095	4.97416e-08	0.0231957
cg15331332	6:29671346:T:A	chr6:29692111	HLA-F	chr6:29671346	AT	-0.0278095	4.97416e-08	0.0231957
cg15331332	6:29670556:G:A	chr6:29692111	HLA-F	chr6:29670556	AG	-0.0278095	4.97416e-08	0.0231957
cg15331332	6:29670020:A:G	chr6:29692111	HLA-F	chr6:29670020	GA	-0.0278095	4.97416e-08	0.0231957
cg15331332	6:29669577:C:T	chr6:29692111	HLA-F	chr6:29669577	TC	-0.0278095	4.97416e-08	0.0231957
cg15331332	6:29669830:G:A	chr6:29692111	HLA-F	chr6:29669830	AG	-0.0278095	4.97416e-08	0.0231957
cg15331332	6:29668994:C:T	chr6:29692111	HLA-F	chr6:29668994	TC	-0.0278095	4.97416e-08	0.0231957
cg15331332	6:29671266:A:G	chr6:29692111	HLA-F	chr6:29671266	GA	-0.0278095	4.97416e-08	0.0231957
cg26202327	2:233176366:T:A	chr2:233193151	DIS3L2	chr2:233176366	AT	-0.034795	4.97439e-08	0.0231957
cg09858955	2:58379520:T:A	chr2:58135951	VRK2	chr2:58379520	AT	0.0333375	5.08486e-08	0.0236655
cg09858955	2:58380658:G:C	chr2:58135951	VRK2	chr2:58380658	CG	0.0333375	5.08486e-08	0.0236655
cg15331332	6:29736163:A:G	chr6:29692111	HLA-F	chr6:29736163	GA	0.0247338	5.09131e-08	0.0236655
cg00272009	3:122473431:C:G	chr3:122398855	PARP14	chr3:122473431	CG	-0.0336573	5.18193e-08	0.024036
cg00272009	3:122473354:C:T	chr3:122398855	PARP14	chr3:122473354	CT	-0.0336573	5.18193e-08	0.024036
cg09379489	12:12224718:G:A	chr12:12224360	BCL2L14	chr12:12224718	GA	-0.022327	5.25079e-08	0.0242785
cg15331332	6:29690056:C:T	chr6:29692111	HLA-F	chr6:29690056	TC	0.028725	5.33562e-08	0.0246577
cg14864167	8:66956527:A:G	chr8:66751182	PDE7A	chr8:66956527	GA	-0.0385086	5.36077e-08	0.0247479
cg14864167	8:66954615:C:A	chr8:66751182	PDE7A	chr8:66954615	AC	-0.0385086	5.36077e-08	0.0247479
cg07839313	19:17489149:G:A	chr19:17514600	BST2	chr19:17489149	GA	-0.0236558	5.39672e-08	0.0249008
cg17114584	11:653530:A:G	chr11:613792	IRF7	chr11:653530	GA	-0.0539831	5.47291e-08	0.0252391
cg14864167	8:66678326:G:A	chr8:66751182	PDE7A	chr8:66678326	AG	-0.0380083	5.4838e-08	0.0252761
cg12331471	2:231317171:G:A	chr2:231282369	SP100	chr2:231317171	AG	-0.0286855	5.644e-08	0.0259058
cg12331471	2:231318610:T:C	chr2:231282369	SP100	chr2:231318610	CT	-0.0286855	5.644e-08	0.0259058
cg12331471	2:231318289:A:G	chr2:231282369	SP100	chr2:231318289	GA	-0.0286855	5.644e-08	0.0259058
cg12331471	2:231314093:G:A	chr2:231282369	SP100	chr2:231314093	AG	-0.0286855	5.644e-08	0.0259058
cg12331471	2:231318507:C:T	chr2:231282369	SP100	chr2:231318507	TC	-0.0286855	5.644e-08	0.0259058
cg23892836	6:29833253:C:A	chr6:29692085	HLA-F	chr6:29833253	AC	0.0214719	5.66929e-08	0.0259947
cg15331332	6:29768344:T:C	chr6:29692111	HLA-F	chr6:29768344	CT	0.0239455	5.74631e-08	0.0263204
cg12013713	7:139745791:G:A	chr7:139760671	PARP12	chr7:139745791	AG	0.0296617	5.86722e-08	0.0266934
cg06716655	1:154556663:G:A	chr1:154579727	ADAR	chr1:154556663	AG	0.0224996	5.90891e-08	0.0268275
cg06716655	1:154557685:C:T	chr1:154579727	ADAR	chr1:154557685	TC	0.0224996	5.90891e-08	0.0268275
cg06716655	1:154556425:G:A	chr1:154579727	ADAR	chr1:154556425	AG	0.0224996	5.90891e-08	0.0268275
cg15331332	6:29665361:A:G	chr6:29692111	HLA-F	chr6:29665361	GA	0.0221542	5.94838e-08	0.0269928
cg15331332	6:29717380:T:C	chr6:29692111	HLA-F	chr6:29717380	CT	0.0251814	5.96329e-08	0.0270465
cg26882438	3:122402774:A:T	chr3:122399120	PARP14	chr3:122402774	TA	0.0465869	6.15478e-08	0.0273973
cg12013713	7:139718706:G:T	chr7:139760671	PARP12	chr7:139718706	TG	0.0299983	6.15497e-08	0.0273973
cg06033320	8:66926423:A:G	chr8:66750110	PDE7A	chr8:66926423	GA	-0.0292313	6.16652e-08	0.0273973
cg06033320	8:66935691:A:T	chr8:66750110	PDE7A	chr8:66935691	TA	-0.0292313	6.16652e-08	0.0273973
cg06033320	8:66927237:G:A	chr8:66750110	PDE7A	chr8:66927237	AG	-0.0292313	6.16652e-08	0.0273973
cg06033320	8:66930466:G:C	chr8:66750110	PDE7A	chr8:66930466	CG	-0.0292313	6.16652e-08	0.0273973
cg06033320	8:66942971:T:A	chr8:66750110	PDE7A	chr8:66942971	AT	-0.0292313	6.16652e-08	0.0273973
cg06033320	8:66926197:T:A	chr8:66750110	PDE7A	chr8:66926197	AT	-0.0292313	6.16652e-08	0.0273973
cg06033320	8:66930290:C:T	chr8:66750110	PDE7A	chr8:66930290	TC	-0.0292313	6.16652e-08	0.0273973
cg06033320	8:66935288:G:A	chr8:66750110	PDE7A	chr8:66935288	AG	-0.0292313	6.16652e-08	0.0273973
cg06033320	8:66928360:G:A	chr8:66750110	PDE7A	chr8:66928360	AG	-0.0292313	6.16652e-08	0.0273973
cg06033320	8:66943109:A:T	chr8:66750110	PDE7A	chr8:66943109	TA	-0.0292313	6.16652e-08	0.0273973
cg06033320	8:66927891:G:A	chr8:66750110	PDE7A	chr8:66927891	AG	-0.0292313	6.16652e-08	0.0273973
cg06033320	8:66943667:T:A	chr8:66750110	PDE7A	chr8:66943667	AT	-0.0292313	6.16652e-08	0.0273973
cg06033320	8:66936177:A:G	chr8:66750110	PDE7A	chr8:66936177	GA	-0.0292313	6.16652e-08	0.0273973
cg06033320	8:66931379:G:A	chr8:66750110	PDE7A	chr8:66931379	AG	-0.0292313	6.16652e-08	0.0273973
cg06033320	8:66936490:C:A	chr8:66750110	PDE7A	chr8:66936490	AC	-0.0292313	6.16652e-08	0.0273973
cg06033320	8:66934767:T:C	chr8:66750110	PDE7A	chr8:66934767	CT	-0.0292313	6.16652e-08	0.0273973
cg06033320	8:66928647:C:T	chr8:66750110	PDE7A	chr8:66928647	TC	-0.0292313	6.16652e-08	0.0273973
cg06033320	8:66930392:A:C	chr8:66750110	PDE7A	chr8:66930392	CA	-0.0292313	6.16652e-08	0.0273973
cg06033320	8:66930916:C:G	chr8:66750110	PDE7A	chr8:66930916	GC	-0.0292313	6.16652e-08	0.0273973
cg06033320	8:66929194:A:G	chr8:66750110	PDE7A	chr8:66929194	GA	-0.0292313	6.16652e-08	0.0273973
cg06033320	8:66932244:C:T	chr8:66750110	PDE7A	chr8:66932244	TC	-0.0292313	6.16652e-08	0.0273973
cg07839313	19:17528495:G:A	chr19:17514600	BST2	chr19:17528495	AG	-0.0259378	6.26006e-08	0.0276645
cg23923934	6:31321501:A:G	chr6:31322914	HLA-B	chr6:31321501	GA	-0.038764	6.2904e-08	0.0277707
cg23923934	6:31321479:A:G	chr6:31322914	HLA-B	chr6:31321479	GA	-0.038764	6.2904e-08	0.0277707
cg04268125	1:154638826:A:G	chr1:154579384	ADAR	chr1:154638826	AG	-0.0416165	6.38104e-08	0.0281425
cg07878065	18:2641514:C:T	chr18:2641871		chr18:2641514	TC	-0.0139119	6.40641e-08	0.0282402
cg09858955	2:58361134:G:A	chr2:58135951	VRK2	chr2:58361134	AG	0.0331993	6.47737e-08	0.0285101
cg24603130	18:60267567:G:A	chr18:60253492	ZCCHC2	chr18:60267567	GA	-0.0327078	6.55264e-08	0.0288126
cg09858955	2:58371153:T:C	chr2:58135951	VRK2	chr2:58371153	CT	0.0331909	6.57096e-08	0.0288642
cg09858955	2:58388696:A:G	chr2:58135951	VRK2	chr2:58388696	AG	0.0331909	6.57096e-08	0.0288642
cg09858955	2:57962055:T:C	chr2:58135951	VRK2	chr2:57962055	CT	0.0533795	6.68025e-08	0.0291376
cg23923934	6:31325494:T:C	chr6:31322914	HLA-B	chr6:31325494	TC	0.0289591	6.73922e-08	0.0291376
cg03879629	3:45850783:T:A	chr3:46152446		chr3:45850783	AT	0.0541242	6.78686e-08	0.0291376
cg03879629	3:46257296:A:C	chr3:46152446		chr3:46257296	CA	0.057318	6.87185e-08	0.0291376
cg03879629	3:46247096:A:T	chr3:46152446		chr3:46247096	TA	0.057318	6.87185e-08	0.0291376
cg03879629	3:46259296:A:G	chr3:46152446		chr3:46259296	GA	0.057318	6.87185e-08	0.0291376
cg03879629	3:46248224:G:T	chr3:46152446		chr3:46248224	TG	0.057318	6.87185e-08	0.0291376
cg03879629	3:46211060:G:A	chr3:46152446		chr3:46211060	AG	0.057318	6.87185e-08	0.0291376
cg03879629	3:46258740:C:T	chr3:46152446		chr3:46258740	TC	0.057318	6.87185e-08	0.0291376
cg03879629	3:46235201:C:T	chr3:46152446		chr3:46235201	TC	0.057318	6.87185e-08	0.0291376
cg03879629	3:46244273:C:T	chr3:46152446		chr3:46244273	TC	0.057318	6.87185e-08	0.0291376
cg03879629	3:46249722:A:G	chr3:46152446		chr3:46249722	GA	0.057318	6.87185e-08	0.0291376
cg03879629	3:46250584:A:C	chr3:46152446		chr3:46250584	CA	0.057318	6.87185e-08	0.0291376
cg03879629	3:46253599:C:G	chr3:46152446		chr3:46253599	GC	0.057318	6.87185e-08	0.0291376
cg03879629	3:46253812:G:A	chr3:46152446		chr3:46253812	AG	0.057318	6.87185e-08	0.0291376
cg03879629	3:46259958:A:T	chr3:46152446		chr3:46259958	TA	0.057318	6.87185e-08	0.0291376
cg03879629	3:46260039:T:A	chr3:46152446		chr3:46260039	AT	0.057318	6.87185e-08	0.0291376
cg03879629	3:46262111:C:T	chr3:46152446		chr3:46262111	TC	0.057318	6.87185e-08	0.0291376
cg03879629	3:46257696:T:C	chr3:46152446		chr3:46257696	CT	0.057318	6.87185e-08	0.0291376
cg03879629	3:46248385:T:C	chr3:46152446		chr3:46248385	CT	0.057318	6.87185e-08	0.0291376
cg03879629	3:46201875:C:G	chr3:46152446		chr3:46201875	GC	0.057318	6.87185e-08	0.0291376
cg03879629	3:46202238:A:G	chr3:46152446		chr3:46202238	GA	0.057318	6.87185e-08	0.0291376
cg03879629	3:46253214:T:C	chr3:46152446		chr3:46253214	CT	0.057318	6.87185e-08	0.0291376
cg03879629	3:46255476:T:C	chr3:46152446		chr3:46255476	CT	0.057318	6.87185e-08	0.0291376
cg03879629	3:46220506:T:G	chr3:46152446		chr3:46220506	GT	0.057318	6.87185e-08	0.0291376
cg03879629	3:46239649:C:T	chr3:46152446		chr3:46239649	TC	0.057318	6.87185e-08	0.0291376
cg03879629	3:46240172:T:G	chr3:46152446		chr3:46240172	GT	0.057318	6.87185e-08	0.0291376
cg03879629	3:46246816:A:G	chr3:46152446		chr3:46246816	GA	0.057318	6.87185e-08	0.0291376
cg03879629	3:46246953:C:T	chr3:46152446		chr3:46246953	TC	0.057318	6.87185e-08	0.0291376
cg03879629	3:46247584:G:A	chr3:46152446		chr3:46247584	AG	0.057318	6.87185e-08	0.0291376
cg03879629	3:46195881:A:G	chr3:46152446		chr3:46195881	GA	0.057318	6.87185e-08	0.0291376
cg03879629	3:46250799:A:G	chr3:46152446		chr3:46250799	GA	0.057318	6.87185e-08	0.0291376
cg03879629	3:46253607:A:C	chr3:46152446		chr3:46253607	CA	0.057318	6.87185e-08	0.0291376
cg03879629	3:46220500:C:T	chr3:46152446		chr3:46220500	TC	0.057318	6.87185e-08	0.0291376
cg03879629	3:46225216:G:T	chr3:46152446		chr3:46225216	TG	0.057318	6.87185e-08	0.0291376
cg03879629	3:46247456:A:G	chr3:46152446		chr3:46247456	GA	0.057318	6.87185e-08	0.0291376
cg03879629	3:46189924:C:T	chr3:46152446		chr3:46189924	TC	0.057318	6.87185e-08	0.0291376
cg03879629	3:46198071:G:A	chr3:46152446		chr3:46198071	AG	0.057318	6.87185e-08	0.0291376
cg03879629	3:46204379:C:T	chr3:46152446		chr3:46204379	TC	0.057318	6.87185e-08	0.0291376
cg03879629	3:46210512:G:T	chr3:46152446		chr3:46210512	TG	0.057318	6.87185e-08	0.0291376
cg03879629	3:46219833:C:A	chr3:46152446		chr3:46219833	AC	0.057318	6.87185e-08	0.0291376
cg03879629	3:46221531:T:C	chr3:46152446		chr3:46221531	CT	0.057318	6.87185e-08	0.0291376
cg03879629	3:46225995:A:C	chr3:46152446		chr3:46225995	CA	0.057318	6.87185e-08	0.0291376
cg03879629	3:46232132:C:T	chr3:46152446		chr3:46232132	TC	0.057318	6.87185e-08	0.0291376
cg03879629	3:46233690:A:G	chr3:46152446		chr3:46233690	GA	0.057318	6.87185e-08	0.0291376
cg03879629	3:46234467:C:T	chr3:46152446		chr3:46234467	TC	0.057318	6.87185e-08	0.0291376
cg03879629	3:46250008:G:A	chr3:46152446		chr3:46250008	AG	0.057318	6.87185e-08	0.0291376
cg03879629	3:46194769:G:A	chr3:46152446		chr3:46194769	AG	0.057318	6.87185e-08	0.0291376
cg03879629	3:46195402:C:T	chr3:46152446		chr3:46195402	TC	0.057318	6.87185e-08	0.0291376
cg03879629	3:46198173:T:A	chr3:46152446		chr3:46198173	AT	0.057318	6.87185e-08	0.0291376
cg03879629	3:46197286:C:T	chr3:46152446		chr3:46197286	TC	0.057318	6.87185e-08	0.0291376
cg03879629	3:46252505:G:C	chr3:46152446		chr3:46252505	CG	0.057318	6.87185e-08	0.0291376
cg03879629	3:46202778:T:C	chr3:46152446		chr3:46202778	CT	0.057318	6.87185e-08	0.0291376
cg03879629	3:46208783:T:C	chr3:46152446		chr3:46208783	CT	0.057318	6.87185e-08	0.0291376
cg03879629	3:46206999:G:T	chr3:46152446		chr3:46206999	TG	0.057318	6.87185e-08	0.0291376
cg03879629	3:46232765:A:G	chr3:46152446		chr3:46232765	GA	0.057318	6.87185e-08	0.0291376
cg03879629	3:46213594:A:G	chr3:46152446		chr3:46213594	GA	0.057318	6.87185e-08	0.0291376
cg03879629	3:46224850:C:T	chr3:46152446		chr3:46224850	TC	0.057318	6.87185e-08	0.0291376
cg03879629	3:46202237:C:T	chr3:46152446		chr3:46202237	TC	0.057318	6.87185e-08	0.0291376
cg03879629	3:46226725:G:A	chr3:46152446		chr3:46226725	AG	0.057318	6.87185e-08	0.0291376
cg03879629	3:46250733:C:T	chr3:46152446		chr3:46250733	TC	0.057318	6.87185e-08	0.0291376
cg03879629	3:46249929:A:T	chr3:46152446		chr3:46249929	TA	0.057318	6.87185e-08	0.0291376
cg03879629	3:46202212:G:A	chr3:46152446		chr3:46202212	AG	0.057318	6.87185e-08	0.0291376
cg03879629	3:46198376:A:C	chr3:46152446		chr3:46198376	CA	0.057318	6.87185e-08	0.0291376
cg03879629	3:46260195:A:G	chr3:46152446		chr3:46260195	GA	0.0566933	6.94146e-08	0.0292633
cg03879629	3:46261256:A:G	chr3:46152446		chr3:46261256	GA	0.0566933	6.94146e-08	0.0292633
cg03879629	3:46259915:C:A	chr3:46152446		chr3:46259915	AC	0.0566933	6.94146e-08	0.0292633
cg03879629	3:46255262:T:C	chr3:46152446		chr3:46255262	CT	0.0566933	6.94146e-08	0.0292633
cg03879629	3:46258226:G:A	chr3:46152446		chr3:46258226	AG	0.0566933	6.94146e-08	0.0292633
cg03879629	3:46255796:G:C	chr3:46152446		chr3:46255796	CG	0.0566933	6.94146e-08	0.0292633
cg03879629	3:46260860:C:T	chr3:46152446		chr3:46260860	TC	0.0566933	6.94146e-08	0.0292633
cg03879629	3:46242616:C:T	chr3:46152446		chr3:46242616	TC	0.0566933	6.94146e-08	0.0292633
cg03879629	3:46260008:C:T	chr3:46152446		chr3:46260008	TC	0.0566933	6.94146e-08	0.0292633
cg03879629	3:46227171:T:G	chr3:46152446		chr3:46227171	GT	0.0566933	6.94146e-08	0.0292633
cg03879629	3:46242477:T:C	chr3:46152446		chr3:46242477	CT	0.0566933	6.94146e-08	0.0292633
cg03879629	3:46260498:C:G	chr3:46152446		chr3:46260498	GC	0.0566933	6.94146e-08	0.0292633
cg07839313	19:17490013:C:T	chr19:17514600	BST2	chr19:17490013	CT	-0.0234955	7.18058e-08	0.0302134
cg04268125	1:154637388:C:A	chr1:154579384	ADAR	chr1:154637388	CA	-0.0412494	7.1958e-08	0.030234
cg04268125	1:154643449:T:C	chr1:154579384	ADAR	chr1:154643449	TC	-0.0412494	7.1958e-08	0.030234
cg04268125	1:154645691:G:A	chr1:154579384	ADAR	chr1:154645691	GA	-0.0412494	7.1958e-08	0.030234
cg12110437	8:144101114:T:C	chr8:144098888	LY6E;LOC100133669	chr8:144101114	TC	-0.0376267	7.38048e-08	0.0309804
cg03879629	3:46141504:A:C	chr3:46152446		chr3:46141504	CA	0.0410324	7.391e-08	0.0309869
cg08293824	3:172306421:C:T	chr3:172313318		chr3:172306421	TC	0.0342094	7.4104e-08	0.0309869
cg14864167	8:66884239:T:C	chr8:66751182	PDE7A	chr8:66884239	CT	-0.0407635	7.42677e-08	0.0309869
cg26202327	2:233186327:C:G	chr2:233193151	DIS3L2	chr2:233186327	GC	-0.0346702	7.42787e-08	0.0309869
cg26202327	2:233171039:A:G	chr2:233193151	DIS3L2	chr2:233171039	GA	-0.0346702	7.42787e-08	0.0309869
cg26202327	2:233170154:C:T	chr2:233193151	DIS3L2	chr2:233170154	TC	-0.0346702	7.42787e-08	0.0309869
cg26202327	2:233173225:A:G	chr2:233193151	DIS3L2	chr2:233173225	GA	-0.0346702	7.42787e-08	0.0309869
cg26202327	2:233170913:C:T	chr2:233193151	DIS3L2	chr2:233170913	TC	-0.0346702	7.42787e-08	0.0309869
cg26202327	2:233170912:G:A	chr2:233193151	DIS3L2	chr2:233170912	AG	-0.0346702	7.42787e-08	0.0309869
cg26202327	2:233177227:G:T	chr2:233193151	DIS3L2	chr2:233177227	TG	-0.0346702	7.42787e-08	0.0309869
cg26202327	2:233170333:C:T	chr2:233193151	DIS3L2	chr2:233170333	TC	-0.0346702	7.42787e-08	0.0309869
cg26202327	2:233171672:G:C	chr2:233193151	DIS3L2	chr2:233171672	CG	-0.0346702	7.42787e-08	0.0309869
cg26202327	2:233171487:C:G	chr2:233193151	DIS3L2	chr2:233171487	GC	-0.0346702	7.42787e-08	0.0309869
cg04268125	1:154651751:A:T	chr1:154579384	ADAR	chr1:154651751	TA	-0.041103	7.48033e-08	0.0311024
cg04268125	1:154635448:C:T	chr1:154579384	ADAR	chr1:154635448	TC	-0.041103	7.48033e-08	0.0311024
cg04268125	1:154638019:G:A	chr1:154579384	ADAR	chr1:154638019	AG	-0.041103	7.48033e-08	0.0311024
cg04268125	1:154649588:G:A	chr1:154579384	ADAR	chr1:154649588	AG	-0.041103	7.48033e-08	0.0311024
cg04268125	1:154636972:C:T	chr1:154579384	ADAR	chr1:154636972	TC	-0.041103	7.48033e-08	0.0311024
cg04268125	1:154643267:C:A	chr1:154579384	ADAR	chr1:154643267	AC	-0.041103	7.48033e-08	0.0311024
cg04268125	1:154633006:C:G	chr1:154579384	ADAR	chr1:154633006	GC	-0.041103	7.48033e-08	0.0311024
cg07839313	19:17522309:T:C	chr19:17514600	BST2	chr19:17522309	CT	-0.0259303	7.50666e-08	0.0311657
cg23892836	6:29795747:G:C	chr6:29692085	HLA-F	chr6:29795747	CG	0.0241187	7.50972e-08	0.0311657
cg23892836	6:29795751:C:T	chr6:29692085	HLA-F	chr6:29795751	TC	0.0241187	7.50972e-08	0.0311657
cg07596065	22:50985703:A:G	chr22:50984393		chr22:50985703	AG	-0.0158946	7.52302e-08	0.0312062
cg10734665	15:26015194:G:A	chr15:26107410	ATP10A	chr15:26015194	AG	-0.0247872	7.53805e-08	0.0312505
cg04268125	1:154638368:T:G	chr1:154579384	ADAR	chr1:154638368	TG	-0.0411206	7.54082e-08	0.0312505
cg06981309	3:146254116:G:T	chr3:146260954	PLSCR1	chr3:146254116	TG	0.0299008	7.57823e-08	0.0313759
cg09379489	12:12224812:C:G	chr12:12224360	BCL2L14	chr12:12224812	CG	-0.0223021	7.70151e-08	0.0318713
cg17114584	11:660597:C:T	chr11:613792	IRF7	chr11:660597	TC	-0.0537489	7.9805e-08	0.0328711
cg12110437	8:144066773:T:C	chr8:144098888	LY6E;LOC100133669	chr8:144066773	TC	0.0342993	8.07673e-08	0.0329374
cg10734665	15:26016085:T:C	chr15:26107410	ATP10A	chr15:26016085	TC	-0.0245912	8.15853e-08	0.0332307
cg10734665	15:26019936:A:C	chr15:26107410	ATP10A	chr15:26019936	AC	-0.0245912	8.15853e-08	0.0332307
cg06716655	1:154555733:A:T	chr1:154579727	ADAR	chr1:154555733	TA	0.0246031	8.20907e-08	0.0334211
cg23892836	6:29781049:T:G	chr6:29692085	HLA-F	chr6:29781049	TG	-0.0209146	8.38993e-08	0.03411
cg23892836	6:29773158:C:T	chr6:29692085	HLA-F	chr6:29773158	TC	0.0237631	8.45549e-08	0.0342133
cg23892836	6:29762303:C:T	chr6:29692085	HLA-F	chr6:29762303	TC	0.0237631	8.45549e-08	0.0342133
cg23892836	6:29772098:C:T	chr6:29692085	HLA-F	chr6:29772098	TC	0.0237631	8.45549e-08	0.0342133
cg23892836	6:29785101:G:A	chr6:29692085	HLA-F	chr6:29785101	AG	0.0237631	8.45549e-08	0.0342133
cg23892836	6:29791033:C:T	chr6:29692085	HLA-F	chr6:29791033	TC	0.0237631	8.45549e-08	0.0342133
cg23892836	6:29784503:A:G	chr6:29692085	HLA-F	chr6:29784503	GA	0.0237631	8.45549e-08	0.0342133
cg23892836	6:29787202:G:A	chr6:29692085	HLA-F	chr6:29787202	AG	0.0237631	8.45549e-08	0.0342133
cg15331332	6:29775662:A:G	chr6:29692111	HLA-F	chr6:29775662	GA	0.0246815	8.45817e-08	0.0342133
cg07878065	18:2641621:T:C	chr18:2641871		chr18:2641621	CT	-0.0136152	8.65124e-08	0.03485
cg09858955	2:57970943:A:G	chr2:58135951	VRK2	chr2:57970943	AG	-0.0363011	8.69974e-08	0.0350132
cg23923934	6:31346898:A:G	chr6:31322914	HLA-B	chr6:31346898	AG	0.0342322	8.8968e-08	0.0357899
cg09379489	12:12214588:T:C	chr12:12224360	BCL2L14	chr12:12214588	CT	-0.0228168	8.94674e-08	0.0359415
cg23892836	6:29833198:T:G	chr6:29692085	HLA-F	chr6:29833198	GT	0.0217767	9.15776e-08	0.036662
cg23892836	6:29830706:A:G	chr6:29692085	HLA-F	chr6:29830706	GA	0.0217767	9.15776e-08	0.036662
cg07839313	19:17533754:C:T	chr19:17514600	BST2	chr19:17533754	TC	-0.0249398	9.17504e-08	0.036662
cg15331332	6:29660982:G:C	chr6:29692111	HLA-F	chr6:29660982	CG	-0.0290669	9.19699e-08	0.036662
cg15331332	6:29661824:C:T	chr6:29692111	HLA-F	chr6:29661824	TC	-0.0290669	9.19699e-08	0.036662
cg15331332	6:29660394:A:G	chr6:29692111	HLA-F	chr6:29660394	GA	-0.0290669	9.19699e-08	0.036662
cg15331332	6:29656417:T:G	chr6:29692111	HLA-F	chr6:29656417	GT	-0.0290669	9.19699e-08	0.036662
cg15331332	6:29657127:C:T	chr6:29692111	HLA-F	chr6:29657127	TC	-0.0290669	9.19699e-08	0.036662
cg15331332	6:29659386:T:C	chr6:29692111	HLA-F	chr6:29659386	CT	-0.0290669	9.19699e-08	0.036662
cg15331332	6:29659999:T:G	chr6:29692111	HLA-F	chr6:29659999	GT	-0.0290669	9.19699e-08	0.036662
[truncated: 79 more rows]

## Sheet: TableS8.repmeQTLs
Supplementary Table 8 | replicated cis-meQTL results for MCTD-differential methylated sites
cpg	cpg.gene	SNP	ß.epic	P.epic	ß.450K	P.450K
cg17114584	IRF7	11:551644:C:T	0.0641032	5.26241e-09	0.0725552	3.54611e-07
cg17114584	IRF7	11:554018:G:A	0.0629102	1.61585e-08	0.0725552	3.54611e-07
cg17114584	IRF7	11:556599:C:T	0.0624612	1.39334e-08	0.0725552	3.54611e-07
cg17114584	IRF7	11:557540:A:G	0.0545767	7.96747e-09	0.053447	4.0979e-05
cg17114584	IRF7	11:557584:G:A	0.0636441	9.78051e-09	0.0655082	6.77596e-06
cg17114584	IRF7	11:559089:C:T	0.0615313	7.28199e-09	0.0680974	5.04431e-07
cg17114584	IRF7	11:559964:C:T	0.0615313	7.28199e-09	0.0680974	5.04431e-07
cg17114584	IRF7	11:560546:G:A	0.0624612	1.39334e-08	0.0725552	3.54611e-07
cg17114584	IRF7	11:564738:C:T	0.0643631	6.2327e-10	0.0725552	3.54611e-07
cg17114584	IRF7	11:565840:C:T	0.0658265	1.12296e-10	0.0761906	1.25388e-07
cg17114584	IRF7	11:569753:C:G	0.065944	1.29146e-12	0.0719919	9.9226e-08
cg17114584	IRF7	11:570412:G:A	0.0705786	5.30151e-13	0.0768617	6.20045e-08
cg17114584	IRF7	11:570541:C:G	0.0705786	5.30151e-13	0.0768617	6.20045e-08
cg17114584	IRF7	11:573873:C:T	0.0705786	5.30151e-13	0.0768617	6.20045e-08
cg17114584	IRF7	11:575461:T:A	0.0711654	3.07997e-12	0.0768617	6.20045e-08
cg17114584	IRF7	11:578996:T:C	0.056232	8.34509e-11	0.0508274	7.85711e-05
cg17114584	IRF7	11:590201:C:T	0.0784302	5.54061e-13	0.0768617	6.20045e-08
cg17114584	IRF7	11:591083:G:A	0.0575258	4.7645e-11	0.0508274	7.85711e-05
cg17114584	IRF7	11:596672:G:T	0.083791	3.99787e-15	0.0768617	6.20045e-08
cg17114584	IRF7	11:602322:A:G	0.083791	3.99787e-15	0.0768617	6.20045e-08
cg17114584	IRF7	11:604029:T:G	0.0760208	3.06355e-14	0.0719919	9.9226e-08
cg17114584	IRF7	11:605856:T:C	0.058077	6.61349e-12	0.0477991	0.000122197
cg17114584	IRF7	11:606656:G:C	0.058077	6.61349e-12	0.0477991	0.000122197
cg17114584	IRF7	11:610277:T:C	0.0523481	9.26787e-10	0.0433786	0.000510329
cg17114584	IRF7	11:614864:C:T	0.058077	6.61349e-12	0.0477991	0.000122197
cg17114584	IRF7	11:633614:C:T	0.0761757	1.56784e-13	0.0719919	9.9226e-08
cg17114584	IRF7	11:643298:C:G	0.0614469	1.02117e-09	0.0649909	1.71532e-06
cg17114584	IRF7	11:644748:C:G	0.0617296	5.327e-10	0.0708453	8.76394e-08
cg17114584	IRF7	11:648137:G:A	0.0548226	2.67498e-08	0.0565028	2.26893e-05
cg17114584	IRF7	11:649486:G:A	0.0545104	2.89559e-08	0.0494354	0.000319028
cg17114584	IRF7	11:650836:G:A	0.0545104	2.89559e-08	0.0494354	0.000319028
cg17114584	IRF7	11:651139:T:C	0.0545104	2.89559e-08	0.0494354	0.000319028
cg17114584	IRF7	11:653530:A:G	0.0539831	5.47291e-08	0.0494354	0.000319028
cg17114584	IRF7	11:654043:G:A	0.0545104	2.89559e-08	0.0494354	0.000319028
cg17114584	IRF7	11:654232:G:A	0.0545104	2.89559e-08	0.0494354	0.000319028
cg17114584	IRF7	11:657713:A:G	0.0545104	2.89559e-08	0.0502147	0.000346239
cg17114584	IRF7	11:659619:C:A	0.053057	1.27447e-07	0.0502147	0.000346239
cg17114584	IRF7	11:660456:G:T	0.054313	4.20283e-08	0.0502147	0.000346239
cg17114584	IRF7	11:660597:C:T	0.0537489	7.9805e-08	0.0502147	0.000346239
cg17114584	IRF7	11:662375:G:A	0.054313	4.20283e-08	0.0502147	0.000346239
cg17114584	IRF7	11:667094:G:T	0.054313	4.20283e-08	0.0502147	0.000346239
cg07839313	BST2	19:17488607:G:A	0.0228563	9.90728e-08	0.0280807	0.000619843
cg07839313	BST2	19:17489149:G:A	0.0236558	5.39672e-08	0.0280807	0.000619843
cg07839313	BST2	19:17502895:C:T	0.0243691	2.16053e-08	0.0309491	0.000243129
cg07839313	BST2	19:17505196:T:G	0.0243691	2.16053e-08	0.0309491	0.000243129
cg07839313	BST2	19:17505617:G:A	0.0238025	1.09883e-07	0.0304161	0.000555408
cg07839313	BST2	19:17505629:T:C	0.0238025	1.09883e-07	0.0304161	0.000555408
cg07839313	BST2	19:17505758:C:T	0.0244536	2.11225e-08	0.0296428	0.000774709
cg07839313	BST2	19:17505790:G:T	0.0244536	2.11225e-08	0.0296428	0.000774709
cg07839313	BST2	19:17505834:G:C	0.0238025	1.09883e-07	0.0301826	0.000680686
cg07839313	BST2	19:17505859:C:T	0.0259678	1.80149e-09	0.029613	0.000743711
cg07839313	BST2	19:17505933:A:C	0.026469	8.88427e-09	0.0303387	0.000762575
cg07839313	BST2	19:17506176:T:C	0.026469	8.88427e-09	0.0303387	0.000762575
cg07839313	BST2	19:17507097:G:A	0.0243691	2.16053e-08	0.032503	0.000101013
cg07839313	BST2	19:17508678:A:C	0.0270243	1.65745e-08	0.0312921	0.00052536
cg07839313	BST2	19:17508855:T:A	0.0243691	2.16053e-08	0.032503	0.000101013
cg07839313	BST2	19:17508868:A:C	0.0243691	2.16053e-08	0.032503	0.000101013
cg07839313	BST2	19:17509006:C:T	0.0243691	2.16053e-08	0.032503	0.000101013
cg07839313	BST2	19:17510453:G:A	0.0243691	2.16053e-08	0.0325081	0.000120758
cg07839313	BST2	19:17511492:G:C	0.0243691	2.16053e-08	0.0325081	0.000120758
cg07839313	BST2	19:17516628:G:A	0.0268444	3.80868e-10	0.0338141	2.27459e-05
cg07839313	BST2	19:17516689:T:C	0.0268444	3.80868e-10	0.0338141	2.27459e-05
cg07839313	BST2	19:17516764:C:T	0.0268444	3.80868e-10	0.0338141	2.27459e-05
cg07839313	BST2	19:17517174:T:C	0.0272984	1.99544e-08	0.0307951	0.000337821
cg07839313	BST2	19:17518018:C:T	0.0272441	1.25591e-08	0.0320124	9.77988e-05
cg07839313	BST2	19:17518544:C:T	0.0247734	3.17602e-08	0.0301544	0.000343515
cg07839313	BST2	19:17525314:T:C	0.0240804	2.09661e-08	0.0280715	0.000214677
cg07839313	BST2	19:17526009:C:G	0.0240804	2.09661e-08	0.0280715	0.000214677
cg07839313	BST2	19:17527370:G:A	0.0241163	1.06854e-08	0.0281057	0.000205861
cg07839313	BST2	19:17528495:G:A	0.0259378	6.26006e-08	0.0284366	0.00086129
cg07839313	BST2	19:17528809:G:A	0.0232827	3.99109e-08	0.0281057	0.000205861
cg23352030	PRIC285	20:62237125:T:C	-0.0539876	1.25705e-11	-0.0558426	0.000144448
cg23352030	PRIC285	20:62241714:A:G	-0.0539876	1.25705e-11	-0.0527778	0.000274268
cg23352030	PRIC285	20:62251558:G:A	-0.0545534	1.19198e-11	-0.0558426	0.000144448
cg23352030	PRIC285	20:62251641:T:A	-0.0545534	1.19198e-11	-0.0558426	0.000144448
cg23352030	PRIC285	20:62251882:C:T	-0.0545534	1.19198e-11	-0.0558426	0.000144448
cg23352030	PRIC285	20:62252139:T:G	-0.0545534	1.19198e-11	-0.0558426	0.000144448
cg23352030	PRIC285	20:62254918:G:A	-0.0545534	1.19198e-11	-0.0558426	0.000144448
cg23352030	PRIC285	20:62256306:G:A	-0.0545534	1.19198e-11	-0.0558426	0.000144448
cg23352030	PRIC285	20:62259368:G:T	-0.0545534	1.19198e-11	-0.0558426	0.000144448
cg23352030	PRIC285	20:62261859:C:T	-0.0545534	1.19198e-11	-0.05672	0.000148457
cg23352030	PRIC285	20:62262139:G:A	-0.0545534	1.19198e-11	-0.05672	0.000148457
cg23352030	PRIC285	20:62263201:A:G	-0.0543934	1.05138e-11	-0.05672	0.000148457
cg23352030	PRIC285	20:62267239:C:T	-0.0445676	5.64229e-09	-0.0508312	0.000207424
cg07596065		22:50988062:G:T	-0.0152928	1.66501e-09	-0.0207377	4.18683e-06
cg07596065		22:50988193:A:G	0.0140467	9.24237e-08	0.0166671	0.000525413
cg07596065		22:50989326:A:G	-0.015553	8.37069e-10	-0.0202847	8.31227e-06
cg07596065		22:50992097:C:T	-0.0151262	2.42082e-09	-0.0183285	4.88901e-05
cg07596065		22:50992967:A:G	-0.0151262	2.42082e-09	-0.0183285	4.88901e-05
cg07596065		22:50993225:T:C	-0.015553	8.37069e-10	-0.0202847	8.31227e-06
cg07596065		22:50994503:T:C	-0.0151262	2.42082e-09	-0.0183285	4.88901e-05
cg07596065		22:51004104:C:T	-0.0157808	1.44474e-09	-0.0162717	0.000317882
cg07596065		22:51004371:G:A	-0.0157808	1.44474e-09	-0.0162717	0.000317882
cg07596065		22:51009953:C:T	-0.0140143	9.6896e-08	-0.0151857	0.000579807
cg07596065		22:51015481:G:A	-0.0151212	8.5971e-09	-0.015058	0.00053289
cg07596065		22:51018579:A:G	-0.0151212	8.5971e-09	-0.015058	0.00053289
cg07596065		22:51030749:A:G	-0.014921	8.12072e-09	-0.0158668	0.000202193
cg06981309	PLSCR1	3:146250397:G:C	-0.0388087	2.47742e-12	-0.0406099	6.39366e-05
cg06981309	PLSCR1	3:146251430:A:G	-0.0388087	2.47742e-12	-0.0406099	6.39366e-05
cg06981309	PLSCR1	3:146251433:T:G	-0.0388087	2.47742e-12	-0.0406099	6.39366e-05
cg06981309	PLSCR1	3:146251752:G:A	-0.0388087	2.47742e-12	-0.0406099	6.39366e-05
cg06981309	PLSCR1	3:146252732:A:G	-0.0388087	2.47742e-12	-0.0406099	6.39366e-05
cg06981309	PLSCR1	3:146255195:A:G	-0.0394447	1.08382e-12	-0.0406099	6.39366e-05
cg06981309	PLSCR1	3:146255463:T:C	-0.0394447	1.08382e-12	-0.0406099	6.39366e-05
cg06981309	PLSCR1	3:146255656:T:C	-0.0394447	1.08382e-12	-0.0406099	6.39366e-05
cg06981309	PLSCR1	3:146256066:T:A	-0.0394447	1.08382e-12	-0.0406099	6.39366e-05
cg06981309	PLSCR1	3:146256410:G:T	-0.0394447	1.08382e-12	-0.0406099	6.39366e-05
cg06981309	PLSCR1	3:146256479:A:C	-0.0394447	1.08382e-12	-0.0406099	6.39366e-05
cg06981309	PLSCR1	3:146256604:C:A	-0.0394447	1.08382e-12	-0.0406099	6.39366e-05
cg06981309	PLSCR1	3:146257130:A:G	-0.0394447	1.08382e-12	-0.0406099	6.39366e-05
cg06981309	PLSCR1	3:146257165:T:C	-0.0394447	1.08382e-12	-0.0406099	6.39366e-05
cg06981309	PLSCR1	3:146257197:G:A	-0.0394447	1.08382e-12	-0.0406099	6.39366e-05
cg06981309	PLSCR1	3:146257307:G:C	-0.0394447	1.08382e-12	-0.0406099	6.39366e-05
cg06981309	PLSCR1	3:146257393:G:A	-0.0394447	1.08382e-12	-0.0406099	6.39366e-05
cg06981309	PLSCR1	3:146257602:G:A	-0.0394447	1.08382e-12	-0.0406099	6.39366e-05
cg06981309	PLSCR1	3:146257661:C:T	-0.0394447	1.08382e-12	-0.0406099	6.39366e-05
cg06981309	PLSCR1	3:146257787:C:T	-0.0394447	1.08382e-12	-0.0406099	6.39366e-05
cg06981309	PLSCR1	3:146257795:A:G	-0.0394447	1.08382e-12	-0.0406099	6.39366e-05
cg06981309	PLSCR1	3:146258000:A:G	-0.0394447	1.08382e-12	-0.0406099	6.39366e-05
cg06981309	PLSCR1	3:146258185:C:T	-0.0394447	1.08382e-12	-0.0406099	6.39366e-05
cg06981309	PLSCR1	3:146258463:A:G	-0.0394447	1.08382e-12	-0.0406099	6.39366e-05
cg06981309	PLSCR1	3:146258595:T:C	-0.0394447	1.08382e-12	-0.0406099	6.39366e-05
cg06981309	PLSCR1	3:146258609:A:G	-0.0394447	1.08382e-12	-0.0406099	6.39366e-05
cg06981309	PLSCR1	3:146258670:C:A	-0.0394447	1.08382e-12	-0.0406099	6.39366e-05
cg06981309	PLSCR1	3:146258699:A:G	-0.0394447	1.08382e-12	-0.0406099	6.39366e-05
cg06981309	PLSCR1	3:146258853:A:G	-0.0394447	1.08382e-12	-0.0406099	6.39366e-05
cg06981309	PLSCR1	3:146258935:C:T	-0.0394447	1.08382e-12	-0.0406099	6.39366e-05
cg06981309	PLSCR1	3:146258982:C:T	-0.0394447	1.08382e-12	-0.0406099	6.39366e-05
cg06981309	PLSCR1	3:146259192:C:T	-0.0394447	1.08382e-12	-0.0406099	6.39366e-05
cg06981309	PLSCR1	3:146259563:G:A	-0.0394447	1.08382e-12	-0.0406099	6.39366e-05
cg06981309	PLSCR1	3:146260326:A:G	-0.0394447	1.08382e-12	-0.0406099	6.39366e-05
cg06981309	PLSCR1	3:146260466:C:G	-0.0394447	1.08382e-12	-0.0406099	6.39366e-05
cg06981309	PLSCR1	3:146260608:A:T	-0.0393287	1.18113e-12	-0.0418572	3.22731e-05
cg06981309	PLSCR1	3:146260728:G:C	-0.0393287	1.18113e-12	-0.0418572	3.22731e-05
cg06981309	PLSCR1	3:146260811:A:G	-0.0393287	1.18113e-12	-0.0418572	3.22731e-05
cg06981309	PLSCR1	3:146260845:G:A	-0.0393287	1.18113e-12	-0.0418572	3.22731e-05
cg06981309	PLSCR1	3:146260900:C:T	-0.0393287	1.18113e-12	-0.0418572	3.22731e-05
cg06981309	PLSCR1	3:146260986:T:G	-0.0393287	1.18113e-12	-0.0418572	3.22731e-05
cg06981309	PLSCR1	3:146261035:C:T	-0.0393287	1.18113e-12	-0.0418572	3.22731e-05
cg06981309	PLSCR1	3:146261282:T:C	-0.0393287	1.18113e-12	-0.0418572	3.22731e-05
cg06981309	PLSCR1	3:146261504:T:C	-0.0383408	1.90304e-09	-0.0386078	0.000650443
cg06981309	PLSCR1	3:146261580:G:A	-0.0383408	1.90304e-09	-0.0386078	0.000650443
cg06981309	PLSCR1	3:146261756:T:C	-0.0383408	1.90304e-09	-0.0386078	0.000650443
cg06981309	PLSCR1	3:146262021:G:A	-0.0383408	1.90304e-09	-0.0386078	0.000650443
cg06981309	PLSCR1	3:146262781:A:G	-0.036003	6.12411e-11	-0.0397495	8.44308e-05
cg06981309	PLSCR1	3:146264779:A:G	-0.0370914	2.54989e-11	-0.0397495	8.44308e-05
cg06981309	PLSCR1	3:146266811:C:T	-0.0343161	3.34155e-10	-0.0384106	0.000108933
cg06981309	PLSCR1	3:146267662:A:G	-0.0343161	3.34155e-10	-0.0384106	0.000108933
cg23892836	HLA-F	6:29667459:G:A	0.0284476	5.29061e-09	0.0249523	0.000824809
cg23892836	HLA-F	6:29669007:T:G	0.0284476	5.29061e-09	0.0249523	0.000824809
cg23892836	HLA-F	6:29670652:G:A	0.0284476	5.29061e-09	0.0249523	0.000824809
cg23892836	HLA-F	6:29671135:T:G	0.0284476	5.29061e-09	0.0249523	0.000824809
cg23892836	HLA-F	6:29671152:A:G	0.0284476	5.29061e-09	0.0249523	0.000824809
cg23892836	HLA-F	6:29671448:A:T	0.0284476	5.29061e-09	0.0249523	0.000824809
cg23892836	HLA-F	6:29673206:G:A	0.0284476	5.29061e-09	0.0249523	0.000824809
cg23892836	HLA-F	6:29676716:C:T	0.0284476	5.29061e-09	0.0249523	0.000824809
cg23892836	HLA-F	6:29677387:G:A	0.0284476	5.29061e-09	0.0249523	0.000824809
cg23892836	HLA-F	6:29677952:T:C	0.0284476	5.29061e-09	0.0249523	0.000824809
cg23892836	HLA-F	6:29678045:T:C	0.0284476	5.29061e-09	0.0249523	0.000824809
cg23892836	HLA-F	6:29681293:C:T	0.0284476	5.29061e-09	0.0249523	0.000824809
cg23892836	HLA-F	6:29682239:C:T	0.0284476	5.29061e-09	0.0249523	0.000824809
cg23892836	HLA-F	6:29682605:C:G	0.0284476	5.29061e-09	0.0249523	0.000824809
cg23892836	HLA-F	6:29683808:G:A	0.0284476	5.29061e-09	0.0249523	0.000824809
cg23892836	HLA-F	6:29683974:T:C	0.0284476	5.29061e-09	0.0249523	0.000824809
cg23892836	HLA-F	6:29688501:A:C	0.0301229	4.80759e-16	0.0284776	5.67825e-06
cg15331332	HLA-F	6:29688501:A:C	0.0287346	6.60679e-12	0.0248754	8.94142e-05
cg23892836	HLA-F	6:29699055:T:G	0.0251769	5.30181e-11	0.0225241	0.000409964
cg23892836	HLA-F	6:29699156:T:C	-0.0277724	7.11731e-13	-0.0217796	0.000736065
cg15331332	HLA-F	6:29699448:G:A	0.0294203	3.35221e-12	0.0228217	0.000305701
cg23892836	HLA-F	6:29699448:G:A	0.0262077	7.09115e-12	0.0261149	3.02652e-05
cg23892836	HLA-F	6:29699713:G:T	-0.0280197	3.45814e-13	-0.0217796	0.000736065
cg15331332	HLA-F	6:29699784:C:T	0.0294203	3.35221e-12	0.0228217	0.000305701
cg23892836	HLA-F	6:29699784:C:T	0.0262077	7.09115e-12	0.0261149	3.02652e-05
cg15331332	HLA-F	6:29700079:C:T	0.0294203	3.35221e-12	0.0228217	0.000305701
cg23892836	HLA-F	6:29700079:C:T	0.0262077	7.09115e-12	0.0261149	3.02652e-05
cg15331332	HLA-F	6:29700500:T:C	0.0294203	3.35221e-12	0.0228217	0.000305701
cg23892836	HLA-F	6:29700500:T:C	0.0262077	7.09115e-12	0.0261149	3.02652e-05
cg15331332	HLA-F	6:29700615:G:A	0.0294203	3.35221e-12	0.0228217	0.000305701
cg23892836	HLA-F	6:29700615:G:A	0.0262077	7.09115e-12	0.0261149	3.02652e-05
cg23892836	HLA-F	6:29700840:C:T	-0.0245666	3.04645e-10	-0.0217796	0.000736065
cg23892836	HLA-F	6:29701308:T:C	-0.0249054	2.09128e-10	-0.0217796	0.000736065
cg23892836	HLA-F	6:29701564:G:A	-0.0249054	2.09128e-10	-0.0217796	0.000736065
cg23892836	HLA-F	6:29702510:G:A	-0.0245666	3.04645e-10	-0.0217796	0.000736065
cg23892836	HLA-F	6:29702679:A:G	-0.0283818	2.14949e-13	-0.0217796	0.000736065
cg23892836	HLA-F	6:29702709:A:G	0.0263285	5.80665e-12	0.0261149	3.02652e-05
cg15331332	HLA-F	6:29702709:A:G	0.0287969	1.09619e-11	0.0228217	0.000305701
cg23892836	HLA-F	6:29703262:A:G	-0.0249054	2.09128e-10	-0.0217796	0.000736065
cg23892836	HLA-F	6:29704921:A:G	-0.0283818	2.14949e-13	-0.0217796	0.000736065
cg23892836	HLA-F	6:29705219:C:T	-0.0249054	2.09128e-10	-0.0217796	0.000736065
cg23892836	HLA-F	6:29705405:C:T	-0.0249054	2.09128e-10	-0.0217796	0.000736065
cg23892836	HLA-F	6:29705507:T:C	0.0263285	5.80665e-12	0.0261149	3.02652e-05
cg15331332	HLA-F	6:29705507:T:C	0.0287969	1.09619e-11	0.0228217	0.000305701
cg23892836	HLA-F	6:29705659:A:G	-0.0249054	2.09128e-10	-0.0217796	0.000736065
cg23892836	HLA-F	6:29705688:G:A	-0.0283818	2.14949e-13	-0.0217796	0.000736065
cg23892836	HLA-F	6:29705810:A:G	0.0263285	5.80665e-12	0.0261149	3.02652e-05
cg15331332	HLA-F	6:29705810:A:G	0.0287969	1.09619e-11	0.0228217	0.000305701
cg23892836	HLA-F	6:29706277:T:C	-0.0249054	2.09128e-10	-0.0217796	0.000736065
cg23892836	HLA-F	6:29707546:G:A	-0.0249054	2.09128e-10	-0.0217796	0.000736065
cg23892836	HLA-F	6:29707704:G:A	-0.0249054	2.09128e-10	-0.0217796	0.000736065
cg23892836	HLA-F	6:29708090:G:A	-0.0249054	2.09128e-10	-0.0217796	0.000736065
cg23892836	HLA-F	6:29708978:T:C	0.0263285	5.80665e-12	0.0261149	3.02652e-05
cg15331332	HLA-F	6:29708978:T:C	0.0287969	1.09619e-11	0.0228217	0.000305701
cg23892836	HLA-F	6:29709234:C:T	-0.0248989	1.69443e-10	-0.0217796	0.000736065
cg23892836	HLA-F	6:29709734:C:T	-0.0283818	2.14949e-13	-0.0217796	0.000736065
cg23892836	HLA-F	6:29711124:C:T	-0.0283818	2.14949e-13	-0.0217796	0.000736065
cg23892836	HLA-F	6:29711191:T:C	-0.0283818	2.14949e-13	-0.0217796	0.000736065
cg23892836	HLA-F	6:29730002:G:T	0.0277602	4.18524e-13	0.0283541	9.74924e-06
cg15331332	HLA-F	6:29730002:G:T	0.0274446	1.55296e-10	0.0248804	0.00012332
cg23892836	HLA-F	6:29730848:G:A	0.0277602	4.18524e-13	0.0283541	9.74924e-06
cg15331332	HLA-F	6:29730848:G:A	0.0274446	1.55296e-10	0.0248804	0.00012332
cg23892836	HLA-F	6:29736163:A:G	-0.0251693	5.98903e-10	-0.0256589	0.000148256
cg23892836	HLA-F	6:29740166:A:C	-0.0243377	3.0189e-08	-0.0251923	0.000740187
cg23892836	HLA-F	6:29742257:T:G	-0.0243377	3.0189e-08	-0.0251923	0.000740187
cg23892836	HLA-F	6:29744623:T:A	-0.0243377	3.0189e-08	-0.0251923	0.000740187
cg23892836	HLA-F	6:29781049:T:G	0.0209146	8.38993e-08	0.0258229	3.71891e-05
cg23892836	HLA-F	6:29833128:T:C	0.0229291	8.85988e-09	0.0226832	0.000731522
cg23892836	HLA-F	6:29890271:G:A	0.0240845	8.95535e-10	0.0201457	0.000632385
cg23892836	HLA-F	6:29915061:T:C	0.0220817	1.05416e-07	0.0249138	0.000291424
cg23892836	HLA-F	6:29939240:G:A	0.024318	2.65642e-09	0.0241243	0.000154761
cg23923934	HLA-B	6:31239407:G:T	0.0270754	1.21667e-07	0.0300929	0.000297894
cg23923934	HLA-B	6:31239417:C:T	0.0270754	1.21667e-07	0.0300929	0.000297894
cg23533285	HLA-B	6:31240959:C:G	0.0191828	1.21105e-07	0.0325434	2.72558e-05
cg23923934	HLA-B	6:31271216:G:T	0.0306283	1.0598e-07	0.0334225	0.000175291
cg23533285	HLA-B	6:31321211:C:T	-0.0206866	2.54018e-08	-0.0331069	4.70436e-06
cg23923934	HLA-B	6:31321479:A:G	0.038764	6.2904e-08	0.0417971	6.53493e-05
cg23923934	HLA-B	6:31321501:A:G	0.038764	6.2904e-08	0.0417971	6.53493e-05
cg23923934	HLA-B	6:31321623:C:T	0.0403106	6.5256e-09	0.0442094	6.64549e-06
cg23923934	HLA-B	6:31321685:A:C	0.0424941	6.28435e-11	0.0395821	2.73947e-05
cg23923934	HLA-B	6:31321752:T:G	0.0409119	4.17309e-09	0.0442094	6.64549e-06
cg23923934	HLA-B	6:31322026:C:A	0.0424941	6.28435e-11	0.0395821	2.73947e-05
cg23923934	HLA-B	6:31322662:G:A	0.0418737	5.41322e-11	0.0335176	0.000411757
cg23923934	HLA-B	6:31322888:A:G	-0.0362447	9.31673e-10	-0.0338486	0.000336206
cg23923934	HLA-B	6:31323020:T:C	0.0418737	5.41322e-11	0.0335176	0.000411757
cg23923934	HLA-B	6:31323468:G:T	0.0405784	3.61116e-09	0.0373461	0.000152015
cg23923934	HLA-B	6:31325092:A:G	-0.0295996	2.7433e-08	-0.0323486	6.71398e-05
cg23923934	HLA-B	6:31325990:C:A	0.0405784	3.61116e-09	0.0373461	0.000152015
cg23923934	HLA-B	6:31326024:T:G	0.0405784	3.61116e-09	0.0373461	0.000152015
cg23923934	HLA-B	6:31327624:G:A	0.0405784	3.61116e-09	0.0373461	0.000152015
cg23533285	HLA-B	6:31328517:T:C	-0.0219002	4.54533e-08	-0.0364994	3.10566e-05
cg23923934	HLA-B	6:31352060:T:C	0.0445475	2.99193e-11	0.0343564	8.59547e-05
cg27529346	HLA-B	6:31352060:T:C	0.0262434	1.76797e-08	0.0262522	2.55436e-05
cg12013713	PARP12	7:139722530:T:A	-0.0296443	2.15317e-08	-0.0212862	0.000938336
cg12013713	PARP12	7:139723400:G:A	-0.0296443	2.15317e-08	-0.0212862	0.000938336
cg12013713	PARP12	7:139726207:G:A	-0.0296443	2.15317e-08	-0.0212862	0.000938336
cg12013713	PARP12	7:139728046:T:C	-0.0296443	2.15317e-08	-0.0212862	0.000938336
cg12013713	PARP12	7:139728584:A:C	-0.0296443	2.15317e-08	-0.0212862	0.000938336
cg12013713	PARP12	7:139730500:C:G	-0.0259294	2.10355e-08	-0.0222901	0.000183075
cg12013713	PARP12	7:139737344:C:T	-0.0296443	2.15317e-08	-0.0212862	0.000938336
cg12013713	PARP12	7:139758615:G:C	-0.0292916	3.2689e-08	-0.0212862	0.000938336
cg12013713	PARP12	7:139758826:C:T	-0.0296443	2.15317e-08	-0.0212862	0.000938336
cg12013713	PARP12	7:139760002:C:T	-0.0292916	3.2689e-08	-0.0212862	0.000938336
cg12013713	PARP12	7:139761176:T:A	-0.0322173	7.92138e-09	-0.0226361	0.000439624
cg12013713	PARP12	7:139761248:A:G	-0.0321585	7.97554e-09	-0.0218469	0.00097147
cg12110437	LY6E;LOC100133669	8:144066773:T:C	-0.0342993	8.07673e-08	-0.0481457	0.000285414
cg12110437	LY6E;LOC100133669	8:144072001:A:G	-0.034082	1.32956e-07	-0.0481457	0.000285414
cg12110437	LY6E;LOC100133669	8:144073103:G:A	-0.034082	1.32956e-07	-0.0481457	0.000285414
cg12110437	LY6E;LOC100133669	8:144075281:C:T	-0.0340649	1.29545e-07	-0.0481457	0.000285414
cg12110437	LY6E;LOC100133669	8:144077253:T:C	-0.0340649	1.29545e-07	-0.0481457	0.000285414
cg12110437	LY6E;LOC100133669	8:144077940:G:A	-0.0340649	1.29545e-07	-0.0481457	0.000285414
cg12110437	LY6E;LOC100133669	8:144079304:A:G	-0.0340649	1.29545e-07	-0.0481457	0.000285414
cg12110437	LY6E;LOC100133669	8:144079588:G:A	-0.0340649	1.29545e-07	-0.0481457	0.000285414
cg12110437	LY6E;LOC100133669	8:144081101:T:C	-0.0340649	1.29545e-07	-0.0481457	0.000285414
cg12110437	LY6E;LOC100133669	8:144081153:T:C	-0.0340649	1.29545e-07	-0.0481457	0.000285414
cg12110437	LY6E;LOC100133669	8:144081249:C:T	-0.0340649	1.29545e-07	-0.0481457	0.000285414
cg12110437	LY6E;LOC100133669	8:144081376:T:C	-0.0340649	1.29545e-07	-0.0481457	0.000285414
cg12110437	LY6E;LOC100133669	8:144081906:T:C	-0.0340649	1.29545e-07	-0.0445275	0.000753895
cg12110437	LY6E;LOC100133669	8:144082184:C:T	-0.0340649	1.29545e-07	-0.0445275	0.000753895
cg12110437	LY6E;LOC100133669	8:144082195:G:A	-0.0340649	1.29545e-07	-0.0445275	0.000753895
cg12110437	LY6E;LOC100133669	8:144082285:T:C	-0.0340649	1.29545e-07	-0.0445275	0.000753895
cg12110437	LY6E;LOC100133669	8:144095249:G:A	0.0459174	1.03367e-11	0.0564634	2.28974e-05
cg12110437	LY6E;LOC100133669	8:144095668:G:A	0.0431296	9.98191e-11	0.0575603	2.28827e-05
cg12110437	LY6E;LOC100133669	8:144097333:C:T	0.0465149	1.06399e-11	0.0564634	2.28974e-05
cg12110437	LY6E;LOC100133669	8:144097453:A:G	0.0416003	3.66654e-09	0.0457617	0.000483699
cg12110437	LY6E;LOC100133669	8:144099971:G:C	0.0407627	1.09556e-08	0.0593461	1.85936e-05
cg12110437	LY6E;LOC100133669	8:144101037:C:T	0.0424944	9.12821e-09	0.055492	0.0001696
cg12110437	LY6E;LOC100133669	8:144104573:A:C	0.041643	5.61629e-10	0.0450983	0.000711725
cg14864167	PDE7A	8:66856146:A:G	0.0414707	3.45313e-08	0.0507066	0.000621822
cg14864167	PDE7A	8:66864631:G:A	0.0414707	3.45313e-08	0.0507066	0.000621822
cg14864167	PDE7A	8:66867127:A:G	0.0414707	3.45313e-08	0.0507066	0.000621822
cg14864167	PDE7A	8:66868192:G:T	0.0414707	3.45313e-08	0.0507066	0.000621822
cg14864167	PDE7A	8:66868718:A:C	0.0414707	3.45313e-08	0.0507066	0.000621822
cg14864167	PDE7A	8:66870013:G:A	0.0400423	1.27112e-07	0.0507066	0.000621822
cg14864167	PDE7A	8:66878291:C:T	0.0414707	3.45313e-08	0.0507066	0.000621822
cg14864167	PDE7A	8:66878349:A:G	0.0414707	3.45313e-08	0.0507066	0.000621822
cg14864167	PDE7A	8:66878476:T:C	0.0414707	3.45313e-08	0.0507066	0.000621822
cg14864167	PDE7A	8:66880141:T:C	0.0400423	1.27112e-07	0.0507066	0.000621822
cg14864167	PDE7A	8:66881642:G:A	0.0400423	1.27112e-07	0.0507066	0.000621822
cg14864167	PDE7A	8:66882850:C:T	0.0400423	1.27112e-07	0.0507066	0.000621822
cg14864167	PDE7A	8:66884239:T:C	0.0407635	7.42677e-08	0.050801	0.000625435
cg14864167	PDE7A	8:66884311:T:C	0.0402227	1.09712e-07	0.0507066	0.000621822

## Sheet: TableS9.GWASoverlap
Supplementary Table 9 | DNAm as intermediary of genetic risk. meQTL , EWAS and genetic association results for MCTD-DMS that are consistent with this model
						SNP-Met		Met-MCTD		SNP-MCTD				SNP-SLE				SNP-SjS				SNP-RA				SNP-SSc
cpg	pos.cpg	cpg.gene	SNP	pos.snp	A1A2	ß	P	ß	P	OR	L95	U95	P	OR.SLE	P.SLE	L95.SLE	U95.SLE	OR.SjS	P.SjS	L95.SjS	U95.SjS	OR.RA	P.RA	L95.RA	U95.RA	OR.SSc	P.SSc	L95.SSc	U95.SSc
cg15331332	chr6:29692111	HLA-F	6:29629344:T:C	chr6:29629344	C|T	-0.0323828	9.8377e-08	-0.0639259	2.90667e-08	1.865	0.001389	1.273	2.732	1.631	2.566e-05	1.299	2.048	1.935	4.295e-08	1.528	2.45	1.117	0.3923	0.8673	1.438	1.363	0.01038	1.076	1.728
cg15331332	chr6:29692111	HLA-F	6:29641637:G:A	chr6:29641637	A|G	-0.0323828	9.8377e-08	-0.0639259	2.90667e-08	1.865	0.001389	1.273	2.732	1.631	2.566e-05	1.299	2.048	1.935	4.295e-08	1.528	2.45	1.106	0.4364	0.8586	1.424	1.363	0.01038	1.076	1.728
cg15331332	chr6:29692111	HLA-F	6:29645613:C:A	chr6:29645613	A|C	-0.0323828	9.8377e-08	-0.0639259	2.90667e-08	1.865	0.001389	1.273	2.732	1.631	2.566e-05	1.299	2.048	1.935	4.295e-08	1.528	2.45	1.106	0.4364	0.8586	1.424	1.363	0.01038	1.076	1.728
cg15331332	chr6:29692111	HLA-F	6:29648199:C:T	chr6:29648199	T|C	-0.0323828	9.8377e-08	-0.0639259	2.90667e-08	1.865	0.001389	1.273	2.732	1.631	2.566e-05	1.299	2.048	1.935	4.295e-08	1.528	2.45	1.106	0.4364	0.8586	1.424	1.363	0.01038	1.076	1.728
cg23892836	chr6:29692085	HLA-F	6:29833128:T:C	chr6:29833128	T|C	-0.0229291	8.85988e-09	-0.0590327	1.41333e-09	1.595	0.004464	1.156	2.201	1.23	0.02978	1.021	1.484	1.528	1.958e-05	1.258	1.856	0.9959	0.9676	0.816	1.215	1.054	0.5975	0.8682	1.278
cg17114584	chr11:613792	IRF7	11:596672:G:T	chr11:596672	T|G	-0.083791	3.99787e-15	-0.140965	1.7123e-22	1.987	0.007117	1.205	3.276	0.9531	0.7911	0.6678	1.36	1.164	0.4029	0.8151	1.663	1.142	0.4642	0.8003	1.63	1.062	0.7419	0.7435	1.516
cg07878065	chr18:2641871		18:2635566:A:G	chr18:2635566	G|A	0.013565	9.90454e-08	-0.0330232	5.03312e-09	0.5652	0.007342	0.3725	0.8578	0.7474	0.006741	0.6055	0.9226	1.034	0.7513	0.8416	1.27	0.9145	0.405	0.7409	1.129	0.9415	0.5619	0.7679	1.154
cg17114584	chr11:613792	IRF7	11:570412:G:A	chr11:570412	A|G	-0.0705786	5.30151e-13	-0.140965	1.7123e-22	1.936	0.00775	1.191	3.149	0.8908	0.5203	0.626	1.267	1.085	0.6493	0.7626	1.544	1.087	0.6398	0.7658	1.544	1.03	0.8696	0.7257	1.461
cg17114584	chr11:613792	IRF7	11:570541:C:G	chr11:570541	G|C	-0.0705786	5.30151e-13	-0.140965	1.7123e-22	1.936	0.00775	1.191	3.149	0.8908	0.5203	0.626	1.267	1.085	0.6493	0.7626	1.544	1.087	0.6398	0.7658	1.544	1.011	0.9528	0.7112	1.436
cg17114584	chr11:613792	IRF7	11:573873:C:T	chr11:573873	T|C	-0.0705786	5.30151e-13	-0.140965	1.7123e-22	1.936	0.00775	1.191	3.149	0.8908	0.5203	0.626	1.267	1.085	0.6493	0.7626	1.544	1.087	0.6398	0.7658	1.544	1.011	0.9528	0.7112	1.436
cg17114584	chr11:613792	IRF7	11:575461:T:A	chr11:575461	A|T	-0.0711654	3.07997e-12	-0.140965	1.7123e-22	1.954	0.007777	1.193	3.2	0.9349	0.712	0.654	1.337	1.164	0.4029	0.8151	1.663	1.145	0.4605	0.7997	1.638	1.062	0.7419	0.7435	1.516
cg17114584	chr11:613792	IRF7	11:602322:A:G	chr11:602322	G|A	-0.083791	3.99787e-15	-0.140965	1.7123e-22	1.962	0.008202	1.19	3.234	0.94	0.7328	0.6591	1.341	1.169	0.3873	0.8202	1.667	1.126	0.5112	0.7899	1.606	1.047	0.8	0.7338	1.494
cg17114584	chr11:613792	IRF7	11:604029:T:G	chr11:604029	G|T	-0.0760208	3.06355e-14	-0.140965	1.7123e-22	1.914	0.008868	1.177	3.112	0.931	0.6844	0.6595	1.314	1.251	0.1954	0.8913	1.756	1.112	0.547	0.7877	1.569	1.09	0.6196	0.7765	1.529
cg17114584	chr11:613792	IRF7	11:569753:C:G	chr11:569753	G|C	-0.065944	1.29146e-12	-0.140965	1.7123e-22	1.873	0.009435	1.166	3.01	0.89	0.5026	0.6331	1.251	1.133	0.4673	0.8087	1.588	1.081	0.651	0.7704	1.518	1.041	0.813	0.7451	1.455
cg17114584	chr11:613792	IRF7	11:633614:C:T	chr11:633614	T|C	-0.0761757	1.56784e-13	-0.140965	1.7123e-22	1.907	0.01023	1.165	3.122	0.9284	0.6788	0.6531	1.32	1.343	0.09026	0.9548	1.889	1.175	0.3672	0.8278	1.667	1.107	0.5595	0.7869	1.557
cg17114584	chr11:613792	IRF7	11:590201:C:T	chr11:590201	T|C	-0.0784302	5.54061e-13	-0.140965	1.7123e-22	1.933	0.01084	1.164	3.208	0.9614	0.8298	0.6716	1.376	1.199	0.3211	0.8378	1.716	1.178	0.3732	0.8216	1.688	1.03	0.8725	0.717	1.48
cg15331332	chr6:29692111	HLA-F	6:29653377:T:C	chr6:29653377	C|T	-0.0319798	4.86781e-08	-0.0639259	2.90667e-08	1.618	0.01204	1.111	2.355	1.451	0.000943	1.164	1.809	1.761	1.044e-06	1.403	2.21	1.009	0.9402	0.7901	1.29	1.237	0.06923	0.9834	1.557
cg15331332	chr6:29692111	HLA-F	6:29653957:A:C	chr6:29653957	C|A	-0.0319798	4.86781e-08	-0.0639259	2.90667e-08	1.618	0.01204	1.111	2.355	1.451	0.000943	1.164	1.809	1.761	1.044e-06	1.403	2.21	1.009	0.9402	0.7901	1.29	1.237	0.06923	0.9834	1.557
cg15331332	chr6:29692111	HLA-F	6:29655239:C:G	chr6:29655239	G|C	-0.0319798	4.86781e-08	-0.0639259	2.90667e-08	1.618	0.01204	1.111	2.355	1.451	0.000943	1.164	1.809	1.761	1.044e-06	1.403	2.21	1.009	0.9402	0.7901	1.29	1.237	0.06923	0.9834	1.557
cg15331332	chr6:29692111	HLA-F	6:29655588:C:T	chr6:29655588	T|C	-0.0319798	4.86781e-08	-0.0639259	2.90667e-08	1.618	0.01204	1.111	2.355	1.451	0.000943	1.164	1.809	1.761	1.044e-06	1.403	2.21	1.009	0.9402	0.7901	1.29	1.237	0.06923	0.9834	1.557
cg15331332	chr6:29692111	HLA-F	6:29655730:C:T	chr6:29655730	T|C	-0.0319798	4.86781e-08	-0.0639259	2.90667e-08	1.618	0.01204	1.111	2.355	1.451	0.000943	1.164	1.809	1.761	1.044e-06	1.403	2.21	1.009	0.9402	0.7901	1.29	1.237	0.06923	0.9834	1.557
cg15331332	chr6:29692111	HLA-F	6:29656271:T:C	chr6:29656271	C|T	-0.0319798	4.86781e-08	-0.0639259	2.90667e-08	1.618	0.01204	1.111	2.355	1.451	0.000943	1.164	1.809	1.761	1.044e-06	1.403	2.21	1.009	0.9402	0.7901	1.29	1.237	0.06923	0.9834	1.557
cg15331332	chr6:29692111	HLA-F	6:29657959:C:T	chr6:29657959	T|C	-0.0319798	4.86781e-08	-0.0639259	2.90667e-08	1.618	0.01204	1.111	2.355	1.461	0.0007546	1.172	1.822	1.761	1.044e-06	1.403	2.21	1.009	0.9402	0.7901	1.29	1.228	0.08032	0.9755	1.545
cg15331332	chr6:29692111	HLA-F	6:29658357:C:T	chr6:29658357	T|C	-0.0319798	4.86781e-08	-0.0639259	2.90667e-08	1.618	0.01204	1.111	2.355	1.461	0.0007546	1.172	1.822	1.761	1.044e-06	1.403	2.21	1.009	0.9402	0.7901	1.29	1.228	0.08032	0.9755	1.545
cg15331332	chr6:29692111	HLA-F	6:29658864:G:A	chr6:29658864	A|G	-0.0319798	4.86781e-08	-0.0639259	2.90667e-08	1.618	0.01204	1.111	2.355	1.461	0.0007546	1.172	1.822	1.761	1.044e-06	1.403	2.21	1.009	0.9402	0.7901	1.29	1.228	0.08032	0.9755	1.545
cg15331332	chr6:29692111	HLA-F	6:29663040:G:A	chr6:29663040	A|G	-0.0319798	4.86781e-08	-0.0639259	2.90667e-08	1.618	0.01204	1.111	2.355	1.461	0.0007546	1.172	1.822	1.761	1.044e-06	1.403	2.21	1.009	0.9402	0.7901	1.29	1.228	0.08032	0.9755	1.545
cg15331332	chr6:29692111	HLA-F	6:29663309:C:T	chr6:29663309	T|C	-0.0319798	4.86781e-08	-0.0639259	2.90667e-08	1.618	0.01204	1.111	2.355	1.461	0.0007546	1.172	1.822	1.761	1.044e-06	1.403	2.21	1.009	0.9402	0.7901	1.29	1.228	0.08032	0.9755	1.545
cg15331332	chr6:29692111	HLA-F	6:29664664:C:T	chr6:29664664	T|C	-0.0319798	4.86781e-08	-0.0639259	2.90667e-08	1.618	0.01204	1.111	2.355	1.461	0.0007546	1.172	1.822	1.761	1.044e-06	1.403	2.21	1.009	0.9402	0.7901	1.29	1.228	0.08032	0.9755	1.545
cg17114584	chr11:613792	IRF7	11:564738:C:T	chr11:564738	T|C	-0.0643631	6.2327e-10	-0.140965	1.7123e-22	1.855	0.01533	1.126	3.057	0.8808	0.4928	0.6128	1.266	1.121	0.5328	0.7827	1.606	1.12	0.5325	0.7841	1.601	0.9027	0.588	0.6233	1.307
cg14880222	chr1:79143979		1:79129694:A:G	chr1:79129694	G|A	0.0297252	1.68429e-09	-0.0438917	4.35114e-09	0.3855	0.01718	0.176	0.8444	0.7247	0.05434	0.522	1.006	0.724	0.05873	0.518	1.012	0.8221	0.2465	0.5902	1.145	0.9067	0.5428	0.6614	1.243
cg15331332	chr6:29692111	HLA-F	6:29654700:C:T	chr6:29654700	T|C	-0.0290669	9.19699e-08	-0.0639259	2.90667e-08	1.543	0.01787	1.078	2.21	1.447	0.0005946	1.172	1.788	1.638	1.016e-05	1.315	2.039	0.9637	0.7567	0.7625	1.218	1.245	0.04877	1.001	1.549
cg23892836	chr6:29692085	HLA-F	6:29654700:C:T	chr6:29654700	T|C	-0.0267899	4.83459e-08	-0.0590327	1.41333e-09	1.543	0.01787	1.078	2.21	1.447	0.0005946	1.172	1.788	1.638	1.016e-05	1.315	2.039	0.9637	0.7567	0.7625	1.218	1.245	0.04877	1.001	1.549
cg15331332	chr6:29692111	HLA-F	6:29656416:T:G	chr6:29656416	G|T	-0.0290669	9.19699e-08	-0.0639259	2.90667e-08	1.543	0.01787	1.078	2.21	1.447	0.0005946	1.172	1.788	1.638	1.016e-05	1.315	2.039	0.9637	0.7567	0.7625	1.218	1.245	0.04877	1.001	1.549
cg23892836	chr6:29692085	HLA-F	6:29656416:T:G	chr6:29656416	G|T	-0.0267899	4.83459e-08	-0.0590327	1.41333e-09	1.543	0.01787	1.078	2.21	1.447	0.0005946	1.172	1.788	1.638	1.016e-05	1.315	2.039	0.9637	0.7567	0.7625	1.218	1.245	0.04877	1.001	1.549
cg15331332	chr6:29692111	HLA-F	6:29656417:T:G	chr6:29656417	G|T	-0.0290669	9.19699e-08	-0.0639259	2.90667e-08	1.543	0.01787	1.078	2.21	1.447	0.0005946	1.172	1.788	1.638	1.016e-05	1.315	2.039	0.9637	0.7567	0.7625	1.218	1.245	0.04877	1.001	1.549
cg23892836	chr6:29692085	HLA-F	6:29656417:T:G	chr6:29656417	G|T	-0.0267899	4.83459e-08	-0.0590327	1.41333e-09	1.543	0.01787	1.078	2.21	1.447	0.0005946	1.172	1.788	1.638	1.016e-05	1.315	2.039	0.9637	0.7567	0.7625	1.218	1.245	0.04877	1.001	1.549
cg15331332	chr6:29692111	HLA-F	6:29657127:C:T	chr6:29657127	T|C	-0.0290669	9.19699e-08	-0.0639259	2.90667e-08	1.543	0.01787	1.078	2.21	1.457	0.0004762	1.18	1.799	1.638	1.016e-05	1.315	2.039	0.9637	0.7567	0.7625	1.218	1.236	0.05669	0.994	1.538
cg23892836	chr6:29692085	HLA-F	6:29657127:C:T	chr6:29657127	T|C	-0.0267899	4.83459e-08	-0.0590327	1.41333e-09	1.543	0.01787	1.078	2.21	1.457	0.0004762	1.18	1.799	1.638	1.016e-05	1.315	2.039	0.9637	0.7567	0.7625	1.218	1.236	0.05669	0.994	1.538
cg15331332	chr6:29692111	HLA-F	6:29659043:T:C	chr6:29659043	C|T	-0.0290669	9.19699e-08	-0.0639259	2.90667e-08	1.543	0.01787	1.078	2.21	1.457	0.0004762	1.18	1.799	1.638	1.016e-05	1.315	2.039	0.9637	0.7567	0.7625	1.218	1.236	0.05669	0.994	1.538
cg23892836	chr6:29692085	HLA-F	6:29659043:T:C	chr6:29659043	C|T	-0.0267899	4.83459e-08	-0.0590327	1.41333e-09	1.543	0.01787	1.078	2.21	1.457	0.0004762	1.18	1.799	1.638	1.016e-05	1.315	2.039	0.9637	0.7567	0.7625	1.218	1.236	0.05669	0.994	1.538
cg15331332	chr6:29692111	HLA-F	6:29659386:T:C	chr6:29659386	C|T	-0.0290669	9.19699e-08	-0.0639259	2.90667e-08	1.543	0.01787	1.078	2.21	1.457	0.0004762	1.18	1.799	1.638	1.016e-05	1.315	2.039	0.9637	0.7567	0.7625	1.218	1.236	0.05669	0.994	1.538
cg23892836	chr6:29692085	HLA-F	6:29659386:T:C	chr6:29659386	C|T	-0.0267899	4.83459e-08	-0.0590327	1.41333e-09	1.543	0.01787	1.078	2.21	1.457	0.0004762	1.18	1.799	1.638	1.016e-05	1.315	2.039	0.9637	0.7567	0.7625	1.218	1.236	0.05669	0.994	1.538
cg15331332	chr6:29692111	HLA-F	6:29659999:T:G	chr6:29659999	G|T	-0.0290669	9.19699e-08	-0.0639259	2.90667e-08	1.543	0.01787	1.078	2.21	1.457	0.0004762	1.18	1.799	1.638	1.016e-05	1.315	2.039	0.9637	0.7567	0.7625	1.218	1.236	0.05669	0.994	1.538
cg23892836	chr6:29692085	HLA-F	6:29659999:T:G	chr6:29659999	G|T	-0.0267899	4.83459e-08	-0.0590327	1.41333e-09	1.543	0.01787	1.078	2.21	1.457	0.0004762	1.18	1.799	1.638	1.016e-05	1.315	2.039	0.9637	0.7567	0.7625	1.218	1.236	0.05669	0.994	1.538
cg23892836	chr6:29692085	HLA-F	6:29660394:A:G	chr6:29660394	G|A	-0.0267899	4.83459e-08	-0.0590327	1.41333e-09	1.543	0.01787	1.078	2.21	1.457	0.0004762	1.18	1.799	1.638	1.016e-05	1.315	2.039	0.9637	0.7567	0.7625	1.218	1.236	0.05669	0.994	1.538
cg15331332	chr6:29692111	HLA-F	6:29660394:A:G	chr6:29660394	G|A	-0.0290669	9.19699e-08	-0.0639259	2.90667e-08	1.543	0.01787	1.078	2.21	1.457	0.0004762	1.18	1.799	1.638	1.016e-05	1.315	2.039	0.9637	0.7567	0.7625	1.218	1.236	0.05669	0.994	1.538
cg23892836	chr6:29692085	HLA-F	6:29660982:G:C	chr6:29660982	C|G	-0.0267899	4.83459e-08	-0.0590327	1.41333e-09	1.543	0.01787	1.078	2.21	1.457	0.0004762	1.18	1.799	1.638	1.016e-05	1.315	2.039	0.9637	0.7567	0.7625	1.218	1.236	0.05669	0.994	1.538
cg15331332	chr6:29692111	HLA-F	6:29660982:G:C	chr6:29660982	C|G	-0.0290669	9.19699e-08	-0.0639259	2.90667e-08	1.543	0.01787	1.078	2.21	1.457	0.0004762	1.18	1.799	1.638	1.016e-05	1.315	2.039	0.9637	0.7567	0.7625	1.218	1.236	0.05669	0.994	1.538
cg15331332	chr6:29692111	HLA-F	6:29661824:C:T	chr6:29661824	T|C	-0.0290669	9.19699e-08	-0.0639259	2.90667e-08	1.543	0.01787	1.078	2.21	1.457	0.0004762	1.18	1.799	1.638	1.016e-05	1.315	2.039	0.9637	0.7567	0.7625	1.218	1.236	0.05669	0.994	1.538
cg23892836	chr6:29692085	HLA-F	6:29661824:C:T	chr6:29661824	T|C	-0.0267899	4.83459e-08	-0.0590327	1.41333e-09	1.543	0.01787	1.078	2.21	1.457	0.0004762	1.18	1.799	1.638	1.016e-05	1.315	2.039	0.9637	0.7567	0.7625	1.218	1.236	0.05669	0.994	1.538
cg23892836	chr6:29692085	HLA-F	6:29915061:T:C	chr6:29915061	T|C	-0.0220817	1.05416e-07	-0.0590327	1.41333e-09	1.497	0.01834	1.071	2.093	1.326	0.004164	1.093	1.609	1.569	8.134e-06	1.287	1.913	0.987	0.9003	0.8042	1.211	1.098	0.3562	0.8999	1.34
cg15331332	chr6:29692111	HLA-F	6:29671353:G:A	chr6:29671353	A|G	-0.0319798	4.86781e-08	-0.0639259	2.90667e-08	1.576	0.01884	1.078	2.303	1.461	0.0007546	1.172	1.822	1.748	1.443e-06	1.393	2.193	1.009	0.9402	0.7901	1.29	1.228	0.08032	0.9755	1.545
cg15331332	chr6:29692111	HLA-F	6:29673882:T:C	chr6:29673882	C|T	-0.0319798	4.86781e-08	-0.0639259	2.90667e-08	1.576	0.01884	1.078	2.303	1.461	0.0007546	1.172	1.822	1.761	1.044e-06	1.403	2.21	1.009	0.9402	0.7901	1.29	1.228	0.08032	0.9755	1.545
cg15331332	chr6:29692111	HLA-F	6:29674295:A:G	chr6:29674295	G|A	-0.0319798	4.86781e-08	-0.0639259	2.90667e-08	1.576	0.01884	1.078	2.303	1.461	0.0007546	1.172	1.822	1.761	1.044e-06	1.403	2.21	1.009	0.9402	0.7901	1.29	1.228	0.08032	0.9755	1.545
cg07878065	chr18:2641871		18:2644261:C:A	chr18:2644261	A|C	0.0176839	1.44784e-17	-0.0330232	5.03312e-09	0.6708	0.01901	0.4805	0.9365	0.8962	0.2389	0.7468	1.075	1.038	0.6911	0.8623	1.25	0.9375	0.5017	0.7766	1.132	1.097	0.3317	0.91	1.322
cg17114584	chr11:613792	IRF7	11:565840:C:T	chr11:565840	T|C	-0.0658265	1.12296e-10	-0.140965	1.7123e-22	1.811	0.01975	1.099	2.983	0.9096	0.602	0.6371	1.299	1.111	0.5643	0.7776	1.586	1.09	0.635	0.7638	1.555	0.9546	0.8012	0.6651	1.37
cg23892836	chr6:29692085	HLA-F	6:29890271:G:A	chr6:29890271	G|A	-0.0240845	8.95535e-10	-0.0590327	1.41333e-09	1.45	0.02127	1.057	1.989	1.294	0.005567	1.078	1.552	1.499	2.071e-05	1.244	1.807	1.041	0.6822	0.8598	1.26	1.132	0.1889	0.9408	1.362
cg17114584	chr11:613792	IRF7	11:591083:G:A	chr11:591083	G|A	-0.0575258	4.7645e-11	-0.140965	1.7123e-22	1.666	0.02129	1.079	2.573	1.072	0.6201	0.8135	1.414	1.061	0.6878	0.795	1.416	1.026	0.8609	0.771	1.365	1.044	0.7658	0.7851	1.389
cg17114584	chr11:613792	IRF7	11:605856:T:C	chr11:605856	T|C	-0.058077	6.61349e-12	-0.140965	1.7123e-22	1.642	0.02188	1.075	2.51	1.038	0.7893	0.7915	1.36	1.157	0.305	0.8756	1.529	1.021	0.8863	0.7715	1.35	1.109	0.4594	0.8433	1.458
cg17114584	chr11:613792	IRF7	11:606656:G:C	chr11:606656	G|C	-0.058077	6.61349e-12	-0.140965	1.7123e-22	1.642	0.02188	1.075	2.51	1.038	0.7893	0.7915	1.36	1.157	0.305	0.8756	1.529	1.021	0.8863	0.7715	1.35	1.109	0.4594	0.8433	1.458
cg17114584	chr11:613792	IRF7	11:614864:C:T	chr11:614864	C|T	-0.058077	6.61349e-12	-0.140965	1.7123e-22	1.642	0.02188	1.075	2.51	1.038	0.7893	0.7915	1.36	1.157	0.305	0.8756	1.529	1.021	0.8863	0.7715	1.35	1.109	0.4594	0.8433	1.458
cg15331332	chr6:29692111	HLA-F	6:29939240:G:A	chr6:29939240	G|A	-0.0248392	4.74581e-08	-0.0639259	2.90667e-08	1.449	0.02308	1.052	1.996	1.291	0.005876	1.076	1.548	1.532	9.311e-06	1.269	1.85	0.9943	0.9532	0.8209	1.204	1.244	0.02017	1.035	1.497
cg23892836	chr6:29692085	HLA-F	6:29939240:G:A	chr6:29939240	G|A	-0.024318	2.65642e-09	-0.0590327	1.41333e-09	1.449	0.02308	1.052	1.996	1.291	0.005876	1.076	1.548	1.532	9.311e-06	1.269	1.85	0.9943	0.9532	0.8209	1.204	1.244	0.02017	1.035	1.497
cg14880222	chr1:79143979		1:79126024:T:G	chr1:79126024	G|T	0.029491	1.01657e-10	-0.0438917	4.35114e-09	0.4454	0.02359	0.2212	0.8971	0.7608	0.08244	0.5589	1.036	0.7696	0.1018	0.5624	1.053	0.7961	0.1618	0.5784	1.096	0.9361	0.6633	0.6954	1.26
cg14880222	chr1:79143979		1:79133774:C:T	chr1:79133774	T|C	0.029491	1.01657e-10	-0.0438917	4.35114e-09	0.4454	0.02359	0.2212	0.8971	0.7469	0.06612	0.5471	1.02	0.7449	0.06803	0.5429	1.022	0.7961	0.1618	0.5784	1.096	0.9233	0.5997	0.6853	1.244
cg14880222	chr1:79143979		1:79136874:T:G	chr1:79136874	G|T	0.029491	1.01657e-10	-0.0438917	4.35114e-09	0.4454	0.02359	0.2212	0.8971	0.7724	0.0996	0.568	1.05	0.7572	0.08355	0.5526	1.038	0.7961	0.1618	0.5784	1.096	0.9361	0.6633	0.6954	1.26
cg14880222	chr1:79143979		1:79140322:A:G	chr1:79140322	G|A	0.029491	1.01657e-10	-0.0438917	4.35114e-09	0.4454	0.02359	0.2212	0.8971	0.7724	0.0996	0.568	1.05	0.7572	0.08355	0.5526	1.038	0.7961	0.1618	0.5784	1.096	0.9361	0.6633	0.6954	1.26
cg14880222	chr1:79143979		1:79158657:C:A	chr1:79158657	A|C	0.029491	1.01657e-10	-0.0438917	4.35114e-09	0.4454	0.02359	0.2212	0.8971	0.7585	0.08066	0.5562	1.034	0.7326	0.05493	0.5332	1.007	0.7961	0.1618	0.5784	1.096	0.9233	0.5997	0.6853	1.244
cg07878065	chr18:2641871		18:2644985:C:T	chr18:2644985	T|C	0.0167145	2.97224e-12	-0.0330232	5.03312e-09	0.6475	0.02533	0.4424	0.9477	0.7974	0.02763	0.6519	0.9754	0.9282	0.4709	0.758	1.137	0.8768	0.2035	0.716	1.074	0.9825	0.8622	0.8053	1.199
cg14880222	chr1:79143979		1:79115905:T:C	chr1:79115905	C|T	0.0284344	4.30884e-10	-0.0438917	4.35114e-09	0.4548	0.02736	0.2259	0.9158	0.7381	0.05813	0.5391	1.011	0.7468	0.07198	0.5433	1.026	0.8118	0.2016	0.5896	1.118	0.9269	0.6212	0.6859	1.253
cg17114584	chr11:613792	IRF7	11:644748:C:G	chr11:644748	G|C	-0.0617296	5.327e-10	-0.140965	1.7123e-22	1.727	0.0288	1.058	2.82	0.838	0.2942	0.6024	1.166	1.202	0.262	0.8714	1.659	1.018	0.9186	0.7291	1.42	1.027	0.874	0.7428	1.419
cg14880222	chr1:79143979		1:79119062:A:G	chr1:79119062	G|A	0.0286308	3.99042e-10	-0.0438917	4.35114e-09	0.4596	0.02945	0.2283	0.9253	0.7454	0.06696	0.5443	1.021	0.754	0.08208	0.5485	1.037	0.8199	0.2241	0.5953	1.129	0.9495	0.7341	0.7043	1.28
cg17114584	chr11:613792	IRF7	11:610277:T:C	chr11:610277	T|C	-0.0523481	9.26787e-10	-0.140965	1.7123e-22	1.603	0.03051	1.045	2.457	1.044	0.758	0.7954	1.369	1.123	0.4172	0.8481	1.488	1	1	0.7531	1.328	1.041	0.7785	0.7883	1.374
cg14880222	chr1:79143979		1:79118022:T:C	chr1:79118022	C|T	0.0286308	3.99042e-10	-0.0438917	4.35114e-09	0.4645	0.03168	0.2308	0.935	0.7528	0.07692	0.5496	1.031	0.7613	0.09333	0.5537	1.047	0.8142	0.2105	0.5902	1.123	0.9447	0.7117	0.6987	1.277
cg14880222	chr1:79143979		1:79122848:A:G	chr1:79122848	G|A	0.0286436	4.72902e-10	-0.0438917	4.35114e-09	0.4645	0.03168	0.2308	0.935	0.7528	0.07692	0.5496	1.031	0.736	0.06159	0.5337	1.015	0.8281	0.2485	0.601	1.141	0.9585	0.7814	0.7108	1.293
cg14880222	chr1:79143979		1:79124961:G:T	chr1:79124961	T|G	0.0286436	4.72902e-10	-0.0438917	4.35114e-09	0.4645	0.03168	0.2308	0.935	0.7528	0.07692	0.5496	1.031	0.736	0.06159	0.5337	1.015	0.8281	0.2485	0.601	1.141	0.9585	0.7814	0.7108	1.293
cg14880222	chr1:79143979		1:79126044:C:T	chr1:79126044	T|C	0.0286436	4.72902e-10	-0.0438917	4.35114e-09	0.4645	0.03168	0.2308	0.935	0.7528	0.07692	0.5496	1.031	0.736	0.06159	0.5337	1.015	0.8281	0.2485	0.601	1.141	0.9585	0.7814	0.7108	1.293
cg14880222	chr1:79143979		1:79128249:T:C	chr1:79128249	C|T	0.0286436	4.72902e-10	-0.0438917	4.35114e-09	0.4645	0.03168	0.2308	0.935	0.7528	0.07692	0.5496	1.031	0.736	0.06159	0.5337	1.015	0.8281	0.2485	0.601	1.141	0.9585	0.7814	0.7108	1.293
cg14880222	chr1:79143979		1:79132040:G:T	chr1:79132040	T|G	0.0286436	4.72902e-10	-0.0438917	4.35114e-09	0.4645	0.03168	0.2308	0.935	0.7528	0.07692	0.5496	1.031	0.736	0.06159	0.5337	1.015	0.8281	0.2485	0.601	1.141	0.9585	0.7814	0.7108	1.293
cg14880222	chr1:79143979		1:79133239:G:A	chr1:79133239	A|G	0.0286436	4.72902e-10	-0.0438917	4.35114e-09	0.4645	0.03168	0.2308	0.935	0.7528	0.07692	0.5496	1.031	0.736	0.06159	0.5337	1.015	0.8281	0.2485	0.601	1.141	0.9585	0.7814	0.7108	1.293
cg14880222	chr1:79143979		1:79136126:T:C	chr1:79136126	C|T	0.0286436	4.72902e-10	-0.0438917	4.35114e-09	0.4645	0.03168	0.2308	0.935	0.7528	0.07692	0.5496	1.031	0.7487	0.07614	0.5437	1.031	0.8281	0.2485	0.601	1.141	0.9718	0.851	0.7212	1.31
cg14880222	chr1:79143979		1:79136404:T:C	chr1:79136404	C|T	0.0286436	4.72902e-10	-0.0438917	4.35114e-09	0.4645	0.03168	0.2308	0.935	0.7528	0.07692	0.5496	1.031	0.736	0.06159	0.5337	1.015	0.8281	0.2485	0.601	1.141	0.9585	0.7814	0.7108	1.293
cg14880222	chr1:79143979		1:79136711:C:G	chr1:79136711	G|C	0.0286436	4.72902e-10	-0.0438917	4.35114e-09	0.4645	0.03168	0.2308	0.935	0.779	0.115	0.571	1.063	0.7613	0.09333	0.5537	1.047	0.8281	0.2485	0.601	1.141	0.9718	0.851	0.7212	1.31
cg14880222	chr1:79143979		1:79137246:T:G	chr1:79137246	G|T	0.0286436	4.72902e-10	-0.0438917	4.35114e-09	0.4645	0.03168	0.2308	0.935	0.779	0.115	0.571	1.063	0.7613	0.09333	0.5537	1.047	0.8281	0.2485	0.601	1.141	0.9718	0.851	0.7212	1.31
cg14880222	chr1:79143979		1:79137400:G:T	chr1:79137400	T|G	0.0286436	4.72902e-10	-0.0438917	4.35114e-09	0.4645	0.03168	0.2308	0.935	0.779	0.115	0.571	1.063	0.7487	0.07614	0.5437	1.031	0.8281	0.2485	0.601	1.141	0.9585	0.7814	0.7108	1.293
cg14880222	chr1:79143979		1:79138272:G:C	chr1:79138272	C|G	0.0286436	4.72902e-10	-0.0438917	4.35114e-09	0.4645	0.03168	0.2308	0.935	0.7647	0.09351	0.559	1.046	0.7487	0.07614	0.5437	1.031	0.8281	0.2485	0.601	1.141	0.9585	0.7814	0.7108	1.293
cg14880222	chr1:79143979		1:79138744:T:C	chr1:79138744	C|T	0.0286436	4.72902e-10	-0.0438917	4.35114e-09	0.4645	0.03168	0.2308	0.935	0.779	0.115	0.571	1.063	0.7487	0.07614	0.5437	1.031	0.8281	0.2485	0.601	1.141	0.9585	0.7814	0.7108	1.293
cg14880222	chr1:79143979		1:79138874:A:C	chr1:79138874	C|A	0.0286436	4.72902e-10	-0.0438917	4.35114e-09	0.4645	0.03168	0.2308	0.935	0.7647	0.09351	0.559	1.046	0.7487	0.07614	0.5437	1.031	0.8281	0.2485	0.601	1.141	0.9585	0.7814	0.7108	1.293
cg14880222	chr1:79143979		1:79139278:C:G	chr1:79139278	G|C	0.0286436	4.72902e-10	-0.0438917	4.35114e-09	0.4645	0.03168	0.2308	0.935	0.779	0.115	0.571	1.063	0.7487	0.07614	0.5437	1.031	0.8281	0.2485	0.601	1.141	0.9585	0.7814	0.7108	1.293
cg14880222	chr1:79143979		1:79139303:A:G	chr1:79139303	G|A	0.0286436	4.72902e-10	-0.0438917	4.35114e-09	0.4645	0.03168	0.2308	0.935	0.7647	0.09351	0.559	1.046	0.7487	0.07614	0.5437	1.031	0.8281	0.2485	0.601	1.141	0.9585	0.7814	0.7108	1.293
cg14880222	chr1:79143979		1:79139963:A:C	chr1:79139963	C|A	0.0286436	4.72902e-10	-0.0438917	4.35114e-09	0.4645	0.03168	0.2308	0.935	0.779	0.115	0.571	1.063	0.7613	0.09333	0.5537	1.047	0.8281	0.2485	0.601	1.141	0.9718	0.851	0.7212	1.31
cg14880222	chr1:79143979		1:79140835:C:A	chr1:79140835	A|C	0.0286436	4.72902e-10	-0.0438917	4.35114e-09	0.4645	0.03168	0.2308	0.935	0.779	0.115	0.571	1.063	0.7613	0.09333	0.5537	1.047	0.8281	0.2485	0.601	1.141	0.9718	0.851	0.7212	1.31
cg14880222	chr1:79143979		1:79142368:C:T	chr1:79142368	T|C	0.0286436	4.72902e-10	-0.0438917	4.35114e-09	0.4645	0.03168	0.2308	0.935	0.779	0.115	0.571	1.063	0.7613	0.09333	0.5537	1.047	0.8281	0.2485	0.601	1.141	0.9718	0.851	0.7212	1.31
cg14880222	chr1:79143979		1:79142400:C:T	chr1:79142400	T|C	0.0286436	4.72902e-10	-0.0438917	4.35114e-09	0.4645	0.03168	0.2308	0.935	0.7647	0.09351	0.559	1.046	0.7487	0.07614	0.5437	1.031	0.8281	0.2485	0.601	1.141	0.9585	0.7814	0.7108	1.293
cg14880222	chr1:79143979		1:79142925:T:C	chr1:79142925	C|T	0.0286436	4.72902e-10	-0.0438917	4.35114e-09	0.4645	0.03168	0.2308	0.935	0.779	0.115	0.571	1.063	0.7487	0.07614	0.5437	1.031	0.8281	0.2485	0.601	1.141	0.9585	0.7814	0.7108	1.293
cg14880222	chr1:79143979		1:79143192:T:C	chr1:79143192	C|T	0.0286436	4.72902e-10	-0.0438917	4.35114e-09	0.4645	0.03168	0.2308	0.935	0.779	0.115	0.571	1.063	0.7487	0.07614	0.5437	1.031	0.8281	0.2485	0.601	1.141	0.9585	0.7814	0.7108	1.293
cg14880222	chr1:79143979		1:79143750:G:A	chr1:79143750	A|G	0.0286436	4.72902e-10	-0.0438917	4.35114e-09	0.4645	0.03168	0.2308	0.935	0.779	0.115	0.571	1.063	0.7487	0.07614	0.5437	1.031	0.8281	0.2485	0.601	1.141	0.9585	0.7814	0.7108	1.293
cg14880222	chr1:79143979		1:79143946:T:C	chr1:79143946	C|T	0.0286436	4.72902e-10	-0.0438917	4.35114e-09	0.4645	0.03168	0.2308	0.935	0.779	0.115	0.571	1.063	0.7487	0.07614	0.5437	1.031	0.8281	0.2485	0.601	1.141	0.9585	0.7814	0.7108	1.293
cg14880222	chr1:79143979		1:79144688:T:G	chr1:79144688	G|T	0.0286436	4.72902e-10	-0.0438917	4.35114e-09	0.4645	0.03168	0.2308	0.935	0.779	0.115	0.571	1.063	0.7487	0.07614	0.5437	1.031	0.8281	0.2485	0.601	1.141	0.9585	0.7814	0.7108	1.293
cg14880222	chr1:79143979		1:79144810:C:T	chr1:79144810	T|C	0.0286436	4.72902e-10	-0.0438917	4.35114e-09	0.4645	0.03168	0.2308	0.935	0.779	0.115	0.571	1.063	0.7487	0.07614	0.5437	1.031	0.8281	0.2485	0.601	1.141	0.9585	0.7814	0.7108	1.293
cg14880222	chr1:79143979		1:79144862:G:A	chr1:79144862	A|G	0.0286436	4.72902e-10	-0.0438917	4.35114e-09	0.4645	0.03168	0.2308	0.935	0.7647	0.09351	0.559	1.046	0.7487	0.07614	0.5437	1.031	0.8281	0.2485	0.601	1.141	0.9585	0.7814	0.7108	1.293
cg14880222	chr1:79143979		1:79145071:A:G	chr1:79145071	G|A	0.0286436	4.72902e-10	-0.0438917	4.35114e-09	0.4645	0.03168	0.2308	0.935	0.7647	0.09351	0.559	1.046	0.7487	0.07614	0.5437	1.031	0.8281	0.2485	0.601	1.141	0.9585	0.7814	0.7108	1.293
cg14880222	chr1:79143979		1:79145723:G:A	chr1:79145723	A|G	0.0286436	4.72902e-10	-0.0438917	4.35114e-09	0.4645	0.03168	0.2308	0.935	0.779	0.115	0.571	1.063	0.7487	0.07614	0.5437	1.031	0.8281	0.2485	0.601	1.141	0.9585	0.7814	0.7108	1.293
cg14880222	chr1:79143979		1:79146596:C:A	chr1:79146596	A|C	0.0286436	4.72902e-10	-0.0438917	4.35114e-09	0.4645	0.03168	0.2308	0.935	0.779	0.115	0.571	1.063	0.7613	0.09333	0.5537	1.047	0.8281	0.2485	0.601	1.141	0.9718	0.851	0.7212	1.31
cg14880222	chr1:79143979		1:79147922:T:C	chr1:79147922	C|T	0.0286436	4.72902e-10	-0.0438917	4.35114e-09	0.4645	0.03168	0.2308	0.935	0.779	0.115	0.571	1.063	0.7487	0.07614	0.5437	1.031	0.8281	0.2485	0.601	1.141	0.9585	0.7814	0.7108	1.293
cg14880222	chr1:79143979		1:79147976:G:A	chr1:79147976	A|G	0.0286436	4.72902e-10	-0.0438917	4.35114e-09	0.4645	0.03168	0.2308	0.935	0.779	0.115	0.571	1.063	0.7487	0.07614	0.5437	1.031	0.8281	0.2485	0.601	1.141	0.9585	0.7814	0.7108	1.293
cg14880222	chr1:79143979		1:79148633:A:G	chr1:79148633	G|A	0.0286436	4.72902e-10	-0.0438917	4.35114e-09	0.4645	0.03168	0.2308	0.935	0.7647	0.09351	0.559	1.046	0.7487	0.07614	0.5437	1.031	0.8281	0.2485	0.601	1.141	0.9585	0.7814	0.7108	1.293
cg14880222	chr1:79143979		1:79148645:A:G	chr1:79148645	G|A	0.0286436	4.72902e-10	-0.0438917	4.35114e-09	0.4645	0.03168	0.2308	0.935	0.779	0.115	0.571	1.063	0.7613	0.09333	0.5537	1.047	0.8281	0.2485	0.601	1.141	0.9718	0.851	0.7212	1.31
cg14880222	chr1:79143979		1:79149530:C:A	chr1:79149530	A|C	0.0286436	4.72902e-10	-0.0438917	4.35114e-09	0.4645	0.03168	0.2308	0.935	0.779	0.115	0.571	1.063	0.7487	0.07614	0.5437	1.031	0.8281	0.2485	0.601	1.141	0.9585	0.7814	0.7108	1.293
cg14880222	chr1:79143979		1:79149933:A:G	chr1:79149933	G|A	0.0286436	4.72902e-10	-0.0438917	4.35114e-09	0.4645	0.03168	0.2308	0.935	0.779	0.115	0.571	1.063	0.7613	0.09333	0.5537	1.047	0.8281	0.2485	0.601	1.141	0.9718	0.851	0.7212	1.31
cg14880222	chr1:79143979		1:79150338:A:G	chr1:79150338	G|A	0.0286436	4.72902e-10	-0.0438917	4.35114e-09	0.4645	0.03168	0.2308	0.935	0.779	0.115	0.571	1.063	0.7487	0.07614	0.5437	1.031	0.8281	0.2485	0.601	1.141	0.9585	0.7814	0.7108	1.293
cg14880222	chr1:79143979		1:79150370:G:A	chr1:79150370	A|G	0.0286436	4.72902e-10	-0.0438917	4.35114e-09	0.4645	0.03168	0.2308	0.935	0.779	0.115	0.571	1.063	0.7487	0.07614	0.5437	1.031	0.8281	0.2485	0.601	1.141	0.9585	0.7814	0.7108	1.293
cg14880222	chr1:79143979		1:79150640:G:A	chr1:79150640	A|G	0.0286436	4.72902e-10	-0.0438917	4.35114e-09	0.4645	0.03168	0.2308	0.935	0.779	0.115	0.571	1.063	0.7613	0.09333	0.5537	1.047	0.8281	0.2485	0.601	1.141	0.9986	0.9925	0.7422	1.343
cg14880222	chr1:79143979		1:79150678:T:C	chr1:79150678	C|T	0.0286436	4.72902e-10	-0.0438917	4.35114e-09	0.4645	0.03168	0.2308	0.935	0.779	0.115	0.571	1.063	0.7487	0.07614	0.5437	1.031	0.8281	0.2485	0.601	1.141	0.9585	0.7814	0.7108	1.293
cg14880222	chr1:79143979		1:79150731:T:A	chr1:79150731	A|T	0.0286436	4.72902e-10	-0.0438917	4.35114e-09	0.4645	0.03168	0.2308	0.935	0.779	0.115	0.571	1.063	0.7487	0.07614	0.5437	1.031	0.8281	0.2485	0.601	1.141	0.9585	0.7814	0.7108	1.293
cg14880222	chr1:79143979		1:79150788:T:C	chr1:79150788	C|T	0.0286436	4.72902e-10	-0.0438917	4.35114e-09	0.4645	0.03168	0.2308	0.935	0.779	0.115	0.571	1.063	0.7487	0.07614	0.5437	1.031	0.8281	0.2485	0.601	1.141	0.9585	0.7814	0.7108	1.293
cg14880222	chr1:79143979		1:79151230:A:T	chr1:79151230	T|A	0.0286436	4.72902e-10	-0.0438917	4.35114e-09	0.4645	0.03168	0.2308	0.935	0.779	0.115	0.571	1.063	0.7613	0.09333	0.5537	1.047	0.8281	0.2485	0.601	1.141	0.9718	0.851	0.7212	1.31
cg14880222	chr1:79143979		1:79151935:T:C	chr1:79151935	C|T	0.0286436	4.72902e-10	-0.0438917	4.35114e-09	0.4645	0.03168	0.2308	0.935	0.7647	0.09351	0.559	1.046	0.7487	0.07614	0.5437	1.031	0.8281	0.2485	0.601	1.141	0.9585	0.7814	0.7108	1.293
cg14880222	chr1:79143979		1:79152836:C:T	chr1:79152836	T|C	0.0286436	4.72902e-10	-0.0438917	4.35114e-09	0.4645	0.03168	0.2308	0.935	0.779	0.115	0.571	1.063	0.7487	0.07614	0.5437	1.031	0.8281	0.2485	0.601	1.141	0.9585	0.7814	0.7108	1.293
cg14880222	chr1:79143979		1:79153773:A:G	chr1:79153773	G|A	0.0286436	4.72902e-10	-0.0438917	4.35114e-09	0.4645	0.03168	0.2308	0.935	0.779	0.115	0.571	1.063	0.7487	0.07614	0.5437	1.031	0.8281	0.2485	0.601	1.141	0.9585	0.7814	0.7108	1.293
cg14880222	chr1:79143979		1:79155134:A:G	chr1:79155134	G|A	0.0286436	4.72902e-10	-0.0438917	4.35114e-09	0.4645	0.03168	0.2308	0.935	0.779	0.115	0.571	1.063	0.7487	0.07614	0.5437	1.031	0.8281	0.2485	0.601	1.141	0.9585	0.7814	0.7108	1.293
cg14880222	chr1:79143979		1:79155444:T:C	chr1:79155444	C|T	0.0286436	4.72902e-10	-0.0438917	4.35114e-09	0.4645	0.03168	0.2308	0.935	0.779	0.115	0.571	1.063	0.7487	0.07614	0.5437	1.031	0.8281	0.2485	0.601	1.141	0.9585	0.7814	0.7108	1.293
cg14880222	chr1:79143979		1:79155460:T:C	chr1:79155460	C|T	0.0286436	4.72902e-10	-0.0438917	4.35114e-09	0.4645	0.03168	0.2308	0.935	0.7647	0.09351	0.559	1.046	0.7487	0.07614	0.5437	1.031	0.8281	0.2485	0.601	1.141	0.9585	0.7814	0.7108	1.293
cg14880222	chr1:79143979		1:79155728:A:C	chr1:79155728	C|A	0.0286436	4.72902e-10	-0.0438917	4.35114e-09	0.4645	0.03168	0.2308	0.935	0.779	0.115	0.571	1.063	0.7613	0.09333	0.5537	1.047	0.8281	0.2485	0.601	1.141	0.9718	0.851	0.7212	1.31
cg14880222	chr1:79143979		1:79155856:T:C	chr1:79155856	C|T	0.0286436	4.72902e-10	-0.0438917	4.35114e-09	0.4645	0.03168	0.2308	0.935	0.779	0.115	0.571	1.063	0.7613	0.09333	0.5537	1.047	0.8281	0.2485	0.601	1.141	0.9986	0.9925	0.7422	1.343
cg14880222	chr1:79143979		1:79156403:A:T	chr1:79156403	T|A	0.0286436	4.72902e-10	-0.0438917	4.35114e-09	0.4645	0.03168	0.2308	0.935	0.779	0.115	0.571	1.063	0.7487	0.07614	0.5437	1.031	0.8281	0.2485	0.601	1.141	0.9585	0.7814	0.7108	1.293
cg14880222	chr1:79143979		1:79156426:G:T	chr1:79156426	T|G	0.0286436	4.72902e-10	-0.0438917	4.35114e-09	0.4645	0.03168	0.2308	0.935	0.779	0.115	0.571	1.063	0.7613	0.09333	0.5537	1.047	0.8281	0.2485	0.601	1.141	0.9986	0.9925	0.7422	1.343
cg14880222	chr1:79143979		1:79156971:C:T	chr1:79156971	T|C	0.0286436	4.72902e-10	-0.0438917	4.35114e-09	0.4645	0.03168	0.2308	0.935	0.779	0.115	0.571	1.063	0.7487	0.07614	0.5437	1.031	0.8281	0.2485	0.601	1.141	0.9585	0.7814	0.7108	1.293
cg23892836	chr6:29692085	HLA-F	6:29781049:T:G	chr6:29781049	T|G	-0.0209146	8.38993e-08	-0.0590327	1.41333e-09	1.412	0.0323	1.03	1.935	1.221	0.028	1.022	1.459	1.44	7.182e-05	1.203	1.724	1.034	0.7209	0.8602	1.243	1.191	0.05699	0.9948	1.426
cg17114584	chr11:613792	IRF7	11:659619:C:A	chr11:659619	A|C	-0.053057	1.27447e-07	-0.140965	1.7123e-22	1.689	0.03376	1.041	2.741	0.8167	0.2279	0.5876	1.135	1.114	0.51	0.8083	1.535	1.075	0.6638	0.7759	1.489	0.9831	0.9176	0.7117	1.358
cg17114584	chr11:613792	IRF7	11:660597:C:T	chr11:660597	T|C	-0.0537489	7.9805e-08	-0.140965	1.7123e-22	1.689	0.03376	1.041	2.741	0.8167	0.2279	0.5876	1.135	1.114	0.51	0.8083	1.535	1.075	0.6638	0.7759	1.489	0.9673	0.8409	0.6995	1.338
cg14880222	chr1:79143979		1:79159463:A:T	chr1:79159463	T|A	0.0286436	4.72902e-10	-0.0438917	4.35114e-09	0.4695	0.03408	0.2333	0.9448	0.7845	0.128	0.5739	1.072	0.756	0.08676	0.5489	1.041	0.8224	0.2338	0.596	1.135	0.9677	0.8297	0.7173	1.305
cg14880222	chr1:79143979		1:79163191:C:G	chr1:79163191	G|C	0.0286436	4.72902e-10	-0.0438917	4.35114e-09	0.4695	0.03408	0.2333	0.9448	0.7845	0.128	0.5739	1.072	0.756	0.08676	0.5489	1.041	0.8224	0.2338	0.596	1.135	0.9677	0.8297	0.7173	1.305
cg14880222	chr1:79143979		1:79163520:T:A	chr1:79163520	A|T	0.0286436	4.72902e-10	-0.0438917	4.35114e-09	0.4695	0.03408	0.2333	0.9448	0.7845	0.128	0.5739	1.072	0.756	0.08676	0.5489	1.041	0.8224	0.2338	0.596	1.135	0.9677	0.8297	0.7173	1.305
cg14880222	chr1:79143979		1:79163803:T:C	chr1:79163803	C|T	0.0286436	4.72902e-10	-0.0438917	4.35114e-09	0.4695	0.03408	0.2333	0.9448	0.7845	0.128	0.5739	1.072	0.756	0.08676	0.5489	1.041	0.8224	0.2338	0.596	1.135	0.9677	0.8297	0.7173	1.305
cg14880222	chr1:79143979		1:79167510:G:T	chr1:79167510	T|G	0.0286436	4.72902e-10	-0.0438917	4.35114e-09	0.4695	0.03408	0.2333	0.9448	0.7845	0.128	0.5739	1.072	0.756	0.08676	0.5489	1.041	0.8224	0.2338	0.596	1.135	0.9677	0.8297	0.7173	1.305
cg14880222	chr1:79143979		1:79169804:G:T	chr1:79169804	T|G	0.0286436	4.72902e-10	-0.0438917	4.35114e-09	0.4695	0.03408	0.2333	0.9448	0.7966	0.1525	0.5835	1.088	0.7945	0.1537	0.5793	1.09	0.8645	0.37	0.6289	1.188	1.008	0.9576	0.7491	1.357
cg14880222	chr1:79143979		1:79176421:G:A	chr1:79176421	A|G	0.0286436	4.72902e-10	-0.0438917	4.35114e-09	0.4695	0.03408	0.2333	0.9448	0.7845	0.128	0.5739	1.072	0.756	0.08676	0.5489	1.041	0.8504	0.3202	0.6179	1.17	0.9811	0.9002	0.7279	1.322
cg17114584	chr11:613792	IRF7	11:557584:G:A	chr11:557584	A|G	-0.0636441	9.78051e-09	-0.140965	1.7123e-22	1.751	0.03535	1.039	2.951	0.8797	0.4992	0.6066	1.276	1.129	0.5172	0.7816	1.632	1.126	0.5228	0.7817	1.623	0.9	0.5867	0.6156	1.316
cg04268125	chr1:154579384	ADAR	1:154631081:C:T	chr1:154631081	T|C	-0.0416306	4.7515e-08	-0.200366	2.04352e-23	1.43	0.03623	1.023	1.999	0.9369	0.5269	0.7656	1.147	0.9991	0.9932	0.8155	1.224	1.083	0.4419	0.8838	1.327	0.9882	0.9067	0.8098	1.206
cg17114584	chr11:613792	IRF7	11:578996:T:C	chr11:578996	T|C	-0.056232	8.34509e-11	-0.140965	1.7123e-22	1.589	0.03694	1.028	2.455	1.065	0.6533	0.8103	1.399	1.044	0.7664	0.785	1.389	1	1	0.7534	1.327	1.028	0.8487	0.7762	1.361
cg17114584	chr11:613792	IRF7	11:660456:G:T	chr11:660456	T|G	-0.054313	4.20283e-08	-0.140965	1.7123e-22	1.672	0.03747	1.03	2.712	0.8077	0.2029	0.5813	1.122	1.101	0.555	0.7996	1.517	1.063	0.7136	0.7675	1.472	0.9722	0.8642	0.7041	1.342
cg17114584	chr11:613792	IRF7	11:662375:G:A	chr11:662375	A|G	-0.054313	4.20283e-08	-0.140965	1.7123e-22	1.672	0.03747	1.03	2.712	0.8077	0.2029	0.5813	1.122	1.101	0.555	0.7996	1.517	1.063	0.7136	0.7675	1.472	0.9722	0.8642	0.7041	1.342
cg17114584	chr11:613792	IRF7	11:667094:G:T	chr11:667094	T|G	-0.054313	4.20283e-08	-0.140965	1.7123e-22	1.672	0.03747	1.03	2.712	0.8077	0.2029	0.5813	1.122	1.101	0.555	0.7996	1.517	1.063	0.7136	0.7675	1.472	0.9722	0.8642	0.7041	1.342
cg04268125	chr1:154579384	ADAR	1:154630066:C:T	chr1:154630066	T|C	-0.0416306	4.7515e-08	-0.200366	2.04352e-23	1.425	0.03831	1.019	1.992	0.927	0.462	0.7574	1.135	0.9947	0.9593	0.8118	1.219	1.078	0.4669	0.88	1.321	0.984	0.8736	0.8064	1.201
cg04268125	chr1:154579384	ADAR	1:154633006:C:G	chr1:154633006	G|C	-0.041103	7.48033e-08	-0.200366	2.04352e-23	1.425	0.03831	1.019	1.992	0.9497	0.6163	0.7761	1.162	0.9947	0.9593	0.8118	1.219	1.092	0.3939	0.8915	1.339	0.99	0.921	0.8117	1.207
cg04268125	chr1:154579384	ADAR	1:154635448:C:T	chr1:154635448	T|C	-0.041103	7.48033e-08	-0.200366	2.04352e-23	1.425	0.03831	1.019	1.992	0.9612	0.7011	0.7855	1.176	0.9947	0.9593	0.8118	1.219	1.092	0.3939	0.8915	1.339	0.99	0.921	0.8117	1.207
cg04268125	chr1:154579384	ADAR	1:154636972:C:T	chr1:154636972	T|C	-0.041103	7.48033e-08	-0.200366	2.04352e-23	1.425	0.03831	1.019	1.992	0.9612	0.7011	0.7855	1.176	0.9947	0.9593	0.8118	1.219	1.092	0.3939	0.8915	1.339	0.984	0.8736	0.8064	1.201
cg04268125	chr1:154579384	ADAR	1:154638019:G:A	chr1:154638019	A|G	-0.041103	7.48033e-08	-0.200366	2.04352e-23	1.425	0.03831	1.019	1.992	0.9612	0.7011	0.7855	1.176	0.9947	0.9593	0.8118	1.219	1.092	0.3939	0.8915	1.339	0.984	0.8736	0.8064	1.201
cg04268125	chr1:154579384	ADAR	1:154649588:G:A	chr1:154649588	A|G	-0.041103	7.48033e-08	-0.200366	2.04352e-23	1.425	0.03831	1.019	1.992	0.9612	0.7011	0.7855	1.176	1.001	0.9919	0.817	1.227	1.092	0.3939	0.8915	1.339	0.99	0.9208	0.8113	1.208
cg17114584	chr11:613792	IRF7	11:554018:G:A	chr11:554018	A|G	-0.0629102	1.61585e-08	-0.140965	1.7123e-22	1.728	0.03977	1.026	2.912	0.8671	0.4512	0.5983	1.257	1.09	0.6465	0.754	1.576	1.133	0.5014	0.7878	1.628	0.9072	0.6124	0.6223	1.322
cg04268125	chr1:154579384	ADAR	1:154643267:C:A	chr1:154643267	A|C	-0.041103	7.48033e-08	-0.200366	2.04352e-23	1.42	0.0405	1.015	1.986	0.9569	0.6687	0.7819	1.171	0.9904	0.9255	0.8082	1.214	1.095	0.3823	0.8934	1.342	0.9798	0.8407	0.8029	1.196
cg04268125	chr1:154579384	ADAR	1:154651751:A:T	chr1:154651751	T|A	-0.041103	7.48033e-08	-0.200366	2.04352e-23	1.42	0.0405	1.015	1.986	0.9454	0.5856	0.7725	1.157	0.9904	0.9255	0.8082	1.214	1.101	0.3504	0.8992	1.349	0.9857	0.8877	0.8078	1.203
cg17114584	chr11:613792	IRF7	11:653530:A:G	chr11:653530	G|A	-0.0539831	5.47291e-08	-0.140965	1.7123e-22	1.654	0.0415	1.02	2.684	0.84	0.292	0.6073	1.162	1.122	0.4761	0.8169	1.542	1.051	0.7644	0.7592	1.455	0.9771	0.8874	0.7087	1.347
cg17114584	chr11:613792	IRF7	11:657713:A:G	chr11:657713	G|A	-0.0545104	2.89559e-08	-0.140965	1.7123e-22	1.654	0.0415	1.02	2.684	0.84	0.292	0.6073	1.162	1.122	0.4761	0.8169	1.542	1.051	0.7644	0.7592	1.455	0.9926	0.9638	0.7207	1.367
cg04268125	chr1:154579384	ADAR	1:154638826:A:G	chr1:154638826	A|G	-0.0416165	6.38104e-08	-0.200366	2.04352e-23	1.417	0.04272	1.011	1.984	0.9435	0.5742	0.7703	1.156	0.9996	0.997	0.8152	1.226	1.111	0.31	0.907	1.36	1.013	0.8982	0.83	1.237
cg04268125	chr1:154579384	ADAR	1:154638368:T:G	chr1:154638368	T|G	-0.0411206	7.54082e-08	-0.200366	2.04352e-23	1.411	0.04356	1.01	1.971	0.9585	0.6801	0.7836	1.172	0.9861	0.8922	0.8051	1.208	1.089	0.4077	0.8897	1.334	0.9757	0.8086	0.7999	1.19
cg17114584	chr11:613792	IRF7	11:556599:C:T	chr11:556599	T|C	-0.0624612	1.39334e-08	-0.140965	1.7123e-22	1.706	0.04462	1.013	2.874	0.8547	0.4062	0.5901	1.238	1.074	0.7039	0.7434	1.551	1.116	0.5512	0.7772	1.604	0.8941	0.5598	0.6137	1.303
cg17114584	chr11:613792	IRF7	11:560546:G:A	chr11:560546	A|G	-0.0624612	1.39334e-08	-0.140965	1.7123e-22	1.706	0.04462	1.013	2.874	0.8547	0.4062	0.5901	1.238	1.096	0.6243	0.7598	1.581	1.116	0.5512	0.7772	1.604	0.9142	0.6382	0.6289	1.329
cg17114584	chr11:613792	IRF7	11:649486:G:A	chr11:649486	A|G	-0.0545104	2.89559e-08	-0.140965	1.7123e-22	1.637	0.04587	1.009	2.656	0.8309	0.2623	0.6009	1.149	1.127	0.4599	0.8211	1.546	1.039	0.8161	0.7511	1.438	0.9818	0.9104	0.7132	1.352
cg17114584	chr11:613792	IRF7	11:650836:G:A	chr11:650836	A|G	-0.0545104	2.89559e-08	-0.140965	1.7123e-22	1.637	0.04587	1.009	2.656	0.8309	0.2623	0.6009	1.149	1.11	0.5193	0.8082	1.524	1.039	0.8161	0.7511	1.438	0.9818	0.9104	0.7132	1.352
cg17114584	chr11:613792	IRF7	11:651139:T:C	chr11:651139	C|T	-0.0545104	2.89559e-08	-0.140965	1.7123e-22	1.637	0.04587	1.009	2.656	0.8309	0.2623	0.6009	1.149	1.127	0.4599	0.8211	1.546	1.039	0.8161	0.7511	1.438	0.9818	0.9104	0.7132	1.352
cg17114584	chr11:613792	IRF7	11:654043:G:A	chr11:654043	A|G	-0.0545104	2.89559e-08	-0.140965	1.7123e-22	1.637	0.04587	1.009	2.656	0.8309	0.2623	0.6009	1.149	1.11	0.5193	0.8082	1.524	1.039	0.8161	0.7511	1.438	0.9818	0.9104	0.7132	1.352
cg17114584	chr11:613792	IRF7	11:654232:G:A	chr11:654232	A|G	-0.0545104	2.89559e-08	-0.140965	1.7123e-22	1.637	0.04587	1.009	2.656	0.8309	0.2623	0.6009	1.149	1.11	0.5193	0.8082	1.524	1.039	0.8161	0.7511	1.438	0.9818	0.9104	0.7132	1.352
cg00272009	chr3:122398855	PARP14	3:122379614:G:A	chr3:122379614	A|G	-0.0386714	5.67157e-14	-0.0941638	1.90043e-11	1.373	0.04826	1.002	1.881	1.074	0.443	0.8948	1.289	0.9951	0.9579	0.8286	1.195	1.002	0.9844	0.8273	1.213	0.8681	0.1478	0.7167	1.051
cg26882438	chr3:122399120	PARP14	3:122379614:G:A	chr3:122379614	A|G	-0.0322849	1.68738e-10	-0.1356	2.63235e-20	1.373	0.04826	1.002	1.881	1.074	0.443	0.8948	1.289	0.9951	0.9579	0.8286	1.195	1.002	0.9844	0.8273	1.213	0.8681	0.1478	0.7167	1.051
cg17114584	chr11:613792	IRF7	11:559089:C:T	chr11:559089	T|C	-0.0615313	7.28199e-09	-0.140965	1.7123e-22	1.675	0.04841	1.004	2.797	0.8547	0.3912	0.5969	1.224	1.149	0.4386	0.8084	1.633	1.11	0.5627	0.7803	1.578	0.954	0.7954	0.6682	1.362
cg17114584	chr11:613792	IRF7	11:559964:C:T	chr11:559964	T|C	-0.0615313	7.28199e-09	-0.140965	1.7123e-22	1.675	0.04841	1.004	2.797	0.8547	0.3912	0.5969	1.224	1.149	0.4386	0.8084	1.633	1.11	0.5627	0.7803	1.578	0.954	0.7954	0.6682	1.362

## Sheet: TableS10.SADsvsCTRLs
Supplementary Table 10 | DNA differential methylation results when comparing MCTD and SADs with controls
		MCTD vs CTRL		SLE vs CTRL		SjS vs CTRL		RA vs CTRL		SSc vs CTRL
cpg	genes	ß	P	ß	P	ß	P	ß	P	ß	P
cg13452062	IFI44L	-0.51062	2.03751e-54	-0.385036	1.71891e-43	-0.386552	2.25899e-40	-0.0531319	4.51882e-05	-0.0975267	2.58647e-07
cg22930808	PARP9;DTX3L	-0.330116	1.4046e-42	-0.192138	4.8622e-24	-0.214313	8.67871e-32	-0.0405015	2.27681e-06	-0.0566179	8.87474e-07
cg24678928	DDX60	-0.243107	7.75357e-42	-0.135622	5.62346e-20	-0.144761	1.08867e-26	-0.0250616	1.07611e-05	-0.0316643	1.80111e-05
cg05696877	IFI44L	-0.400554	1.13556e-41	-0.313392	9.19312e-45	-0.320555	2.23983e-41	-0.0450311	0.000744169	-0.109972	7.18092e-10
cg06188083	IFIT3	-0.252096	8.57656e-40	-0.124747	1.10193e-18	-0.155602	8.6778e-30	-0.0337599	3.44714e-06	-0.0392175	3.40262e-05
cg08122652	PARP9;DTX3L	-0.262362	4.43178e-38	-0.15427	6.6924e-22	-0.167835	1.45939e-28	-0.0317054	4.0775e-06	-0.0436597	1.68753e-07
cg07815522	PARP9;DTX3L	-0.287869	5.8816e-38	-0.209415	4.3103e-31	-0.205745	6.42011e-34	-0.0336634	8.66689e-06	-0.0483723	1.29383e-06
cg21549285	MX1	-0.363761	1.02556e-37	-0.287604	5.23144e-39	-0.261035	4.07233e-32	-0.0407194	9.19444e-05	-0.0653093	2.10741e-06
cg00959259	PARP9;DTX3L	-0.260096	2.40088e-37	-0.18545	3.79065e-32	-0.203293	4.05514e-35	-0.0499291	9.59868e-08	-0.0639311	1.10376e-08
cg22862003	MX1	-0.235695	1.53849e-36	-0.166015	1.3448e-30	-0.171339	3.26061e-34	-0.0262862	0.000289159	-0.0489676	4.93971e-08
cg03607951	IFI44L	-0.254939	2.49201e-34	-0.164446	3.62843e-31	-0.174279	2.01319e-35	-0.0428521	4.07212e-06	-0.0698915	7.04039e-10
cg01028142	CMPK2	-0.187895	3.65343e-34	-0.0908465	4.81737e-13	-0.0988826	8.15838e-23	-0.0157351	2.98454e-05	-0.0181071	5.5345e-05
cg26312951	MX1	-0.183136	1.60143e-33	-0.108509	5.70347e-22	-0.129279	2.03615e-30	-0.0280732	1.92484e-05	-0.0381936	4.25326e-06
cg03038262	IFITM1	-0.154039	9.58491e-33	-0.100274	9.93863e-21	-0.102775	3.43556e-26	-0.0221336	0.000108836	-0.021197	0.00251515
cg05552874	IFIT1	-0.239295	1.83443e-32	-0.162234	1.99662e-27	-0.152233	2.53603e-28	-0.0166651	0.0305607	-0.0318557	0.000984669
cg06562969	EPSTI1	-0.173607	3.47839e-32	-0.0880662	3.84344e-15	-0.107847	1.09156e-25	-0.0153735	0.0122567	-0.0184789	0.00753067
cg07839457	NLRC5	-0.239536	6.44887e-31	-0.185415	1.06877e-36	-0.175172	6.11313e-31	-0.0553253	2.93382e-06	-0.0790577	3.65553e-10
cg25998594	IRF9	-0.105728	6.68279e-31	-0.0565809	1.44696e-18	-0.0668199	6.31574e-26	-0.00949408	0.0132854	-0.0168869	9.54112e-06
cg05883128	DDX60	-0.160251	1.87313e-30	-0.116403	1.17297e-25	-0.107633	2.5991e-26	-0.0168144	0.00226095	-0.0191468	0.00283817
cg23570810	IFITM1	-0.189315	1.98528e-30	-0.146972	3.30188e-28	-0.140192	7.72407e-28	-0.0322797	6.98033e-05	-0.033774	0.000642461
cg06981309	PLSCR1	-0.171525	8.04056e-30	-0.106587	1.65141e-25	-0.113379	4.83768e-30	-0.03168	1.39649e-06	-0.0366629	3.7549e-06
cg13155430	MX1	-0.148509	3.46245e-29	-0.0702315	3.26427e-11	-0.0860016	1.67656e-19	-0.0103568	0.0041977	-0.0190844	7.14961e-05
cg21995613		-0.123272	1.22377e-28	-0.0651338	9.80188e-16	-0.0656879	2.6377e-20	-0.0155631	0.000114091	-0.0179218	3.73618e-05
cg13304609	IFI44L	-0.118904	4.48715e-28	-0.0602006	1.06464e-09	-0.0668452	4.44227e-17	-0.0127292	0.000225276	-0.0146927	0.00120378
cg14595557	CMPK2	-0.112688	1.18927e-27	-0.0642761	1.45992e-20	-0.0654163	7.95689e-23	-0.0169319	0.000194371	-0.0189607	0.000488588
cg10959651	RSAD2	-0.120912	1.30197e-26	-0.0878134	5.83789e-32	-0.080795	3.05102e-27	-0.0125564	0.0181833	-0.0156127	0.014528
cg05475649	B2M	-0.151276	1.3624e-26	-0.0827853	1.49218e-15	-0.0951162	9.73548e-20	-0.0177501	0.00987368	-0.0269278	0.000454054
cg08888522	IFIH1	-0.130262	4.44756e-26	-0.0747785	5.99812e-12	-0.0779927	4.88112e-19	-0.0101839	0.00246416	-0.0177546	0.000245922
cg04880620	OAS2	-0.0722614	4.04475e-25	-0.0438105	5.62694e-18	-0.0448431	4.57872e-20	-0.0067839	0.0363691	-0.00895583	0.0172586
cg27537252	B2M	-0.198729	1.34636e-24	-0.133103	1.6368e-23	-0.128432	1.0894e-21	-0.0345455	0.000221919	-0.0453293	2.1883e-05
cg08926253	IRF7	-0.133768	3.86601e-24	-0.0697625	9.92529e-13	-0.0771942	1.00376e-18	-0.00426266	0.416882	-0.0145149	0.0139735
cg06033320	PDE7A	-0.158188	1.17541e-23	-0.0842106	1.46693e-09	-0.090026	1.75998e-15	-0.00399421	0.528919	-0.00765203	0.315926
cg04268125	ADAR	-0.200366	2.04352e-23	-0.0978605	5.07562e-13	-0.129733	2.57431e-23	-0.0113754	0.193041	-0.0277135	0.00578619
cg14293575	USP18	-0.150279	2.15828e-23	-0.0907974	6.92411e-13	-0.0890952	1.15302e-18	-0.00970359	0.000383729	-0.00900883	0.0173207
cg19371652	OAS2	-0.0892068	5.52188e-23	-0.0455187	3.1059e-13	-0.0568434	6.16737e-22	-0.0110337	0.0107099	-0.0125125	0.0126602
cg24298610	MX1	-0.0839023	6.82955e-23	-0.0454477	3.38716e-12	-0.0440069	2.48513e-14	-0.00919209	0.00483073	-0.0109967	0.00180912
cg06708931		-0.0862698	7.02915e-23	-0.0345464	1.28366e-08	-0.0334828	1.17535e-14	-0.00299233	0.114591	-0.00492638	0.0289781
cg01190666	PRIC285	-0.0908795	1.37837e-22	-0.0632744	4.35301e-22	-0.0560497	7.82302e-22	-0.0126994	0.00346083	-0.0196759	2.85626e-05
cg17114584	IRF7	-0.140965	1.7123e-22	-0.0533882	3.79021e-08	-0.0747295	3.88542e-17	-0.0116426	0.0468239	-0.0117159	0.100693
cg12037516	IRF7	-0.0707583	2.31566e-22	-0.0320874	2.15415e-13	-0.0296642	1.17296e-15	-0.00425455	0.0606419	-0.00881379	0.0013313
cg08818207	TAP1	-0.106155	3.88463e-22	-0.0597517	3.03409e-15	-0.0693997	2.62418e-18	-0.0171692	0.00332794	-0.0227347	0.000106858
cg14864167	PDE7A	-0.192321	1.63084e-21	-0.122099	7.52156e-14	-0.129348	1.80918e-18	-0.0110349	0.216634	-0.0201173	0.0509368
cg14943355	PARP11	-0.175518	1.95332e-21	-0.115944	8.92823e-19	-0.128395	1.62848e-26	-0.0337722	0.000160773	-0.0370536	7.41599e-05
cg11702942	LY6E;LY6E	-0.0830728	2.44719e-21	-0.0516713	1.43066e-17	-0.0477989	2.52703e-19	-0.00960468	0.00629615	-0.0148818	0.00013704
cg12906975		-0.0571966	2.49585e-21	-0.0212255	6.76153e-08	-0.0266211	2.58874e-15	-0.00255282	0.0941566	-0.00561483	0.0025972
cg10549986	RSAD2	-0.102951	8.33875e-21	-0.0659515	3.33613e-26	-0.0723983	6.76172e-27	-0.00882397	0.118776	-0.0187525	0.0026262
cg07362849	BISPR;BST2;MVB12A	-0.0749566	1.24085e-20	-0.0428186	4.85099e-18	-0.0523112	1.72068e-25	-0.011117	0.00339198	-0.0111069	0.0169146
cg22016995	IRF7	-0.0902123	1.43329e-20	-0.0355196	1.98024e-06	-0.0371785	1.63208e-11	-0.00357312	0.036741	-0.0066347	0.00920803
cg03753191	EPSTI1	-0.060855	1.45535e-20	-0.0263687	2.95432e-10	-0.0371797	9.80275e-19	-0.0113685	0.000709419	-0.0129102	0.00163861
cg25984164	RABGAP1L	-0.132102	2.27631e-20	-0.110387	3.70536e-20	-0.0970677	9.34488e-19	-0.00996651	0.125544	-0.0258233	0.000729777
cg26882438	PARP14	-0.1356	2.63235e-20	-0.0822665	1.57348e-18	-0.0865003	8.44076e-21	-0.0379184	3.47302e-07	-0.0259941	0.00159983
cg01079652	IFI44	-0.132098	7.59533e-20	-0.0758343	1.11127e-08	-0.0601049	2.93359e-12	-0.0057079	0.0447826	-0.0104209	0.0136614
cg23831685	RABGAP1L	-0.127209	8.26391e-20	-0.0947703	9.0793e-17	-0.0820562	1.18053e-15	-0.00967644	0.117707	-0.0228698	0.00177814
cg10552523	IFITM1	-0.107059	3.10419e-19	-0.0594656	2.16981e-15	-0.0663721	1.27727e-19	-0.0180564	0.00311878	-0.0161667	0.0163774
cg11016993	LGALS9	-0.0654931	4.47547e-19	-0.0384393	7.59189e-18	-0.0405969	2.12343e-19	-0.00625078	0.0641159	-0.00968463	0.00982803
cg09948374	RABGAP1L	-0.138338	6.30581e-19	-0.107923	1.20708e-21	-0.098351	1.53702e-19	-0.00244813	0.715004	-0.0157956	0.0446184
cg16400320		-0.0560632	8.26575e-19	-0.0244575	1.13218e-09	-0.0301241	8.23642e-16	-0.00857461	0.000330541	-0.00575138	0.0423936
cg21979287	B2M	-0.0921653	9.6312e-19	-0.0452776	1.45929e-11	-0.0548172	7.15307e-16	-0.00482628	0.364671	-0.0136579	0.0231721
cg16785077	MX1	-0.0571522	1.01692e-18	-0.0267862	6.51693e-08	-0.0313756	8.67862e-13	-0.00950276	0.00155959	-0.00906984	0.00595437
cg24103563	TRIM34;TRIM6-TRIM34	-0.0630382	1.41041e-18	-0.0290743	3.90284e-09	-0.0381649	7.93477e-16	-0.00887813	0.000815445	-0.00319199	0.298767
cg01553433	BISPR;BST2;MVB12A	-0.0756396	1.95693e-18	-0.0516225	2.54394e-23	-0.0555673	4.99748e-27	-0.0141614	0.000847849	-0.0237308	3.03834e-06
cg16987437	SP100	-0.110681	7.26885e-18	-0.082658	6.70673e-21	-0.0771606	2.5883e-21	-0.0184633	0.00239032	-0.0226424	0.000937852
cg26505274	OASL	0.119379	8.87973e-18	0.0704578	2.85846e-16	0.0779181	5.23385e-21	0.0176149	0.0136269	0.0256784	0.00349913
cg12877361	OAS1	0.0579494	1.28053e-17	0.0310535	1.31911e-12	0.0394432	3.37524e-18	0.0045901	0.192035	0.0102357	0.0100778
cg01971407	IFITM1	-0.0916557	1.43267e-17	-0.0623882	4.34689e-17	-0.0634706	4.78073e-20	-0.0155851	0.0118587	-0.019498	0.0028845
cg12439472	EPSTI1	-0.292141	1.6304e-17	-0.22128	1.63535e-25	-0.21399	3.05702e-24	-0.0526606	0.0014183	-0.0727215	0.000121118
cg21686213	IFITM1	-0.0634476	2.06463e-17	-0.0279441	2.36646e-07	-0.0382506	9.15292e-15	-0.0104016	0.00167896	-0.00765674	0.0512036
cg06650861	DDX60	-0.0513721	5.4635e-17	-0.028527	1.87383e-10	-0.0276536	2.47647e-13	-0.0037632	0.107552	-0.00402144	0.172884
cg14750551	PARP14	-0.039116	8.74837e-17	-0.0180688	2.06985e-05	-0.0211187	1.4935e-11	-0.00427934	0.00737931	-0.000182783	0.916063
cg12110437	LY6E;LOC100133669	-0.158945	1.18607e-16	-0.0925925	1.45813e-16	-0.093701	2.66368e-17	-0.0226616	0.0253062	-0.0358563	0.00059042
cg06716655	ADAR	-0.0996909	1.28896e-16	-0.0765634	4.51795e-27	-0.0729198	8.04384e-24	-0.0199312	0.00107931	-0.0337467	1.00275e-06
cg20062691	ISG15	-0.126808	5.14149e-16	-0.0729626	3.31548e-16	-0.0715968	7.37983e-15	-0.0154814	0.0418832	-0.0195343	0.0149218
cg22485558	MX1	-0.0570306	5.81616e-16	-0.0409928	1.11154e-24	-0.0372373	3.09634e-18	-0.00697576	0.0499195	-0.00867046	0.0266923
cg14951497	STAT1	-0.0579035	7.09141e-16	-0.0305574	1.54462e-11	-0.0368562	1.27559e-16	-0.00266169	0.344962	-0.00338159	0.251692
cg17986793	MX1	-0.0755939	1.53277e-15	-0.0608832	7.04416e-30	-0.0557932	6.20927e-24	-0.0151016	0.00145724	-0.0228113	2.52708e-05
cg05523603		-0.0834818	2.13698e-15	-0.0514148	1.69871e-11	-0.0605286	3.78595e-17	-0.00905139	0.0868934	-0.00905171	0.124542
cg04788999	ISG15	-0.117426	2.66174e-15	-0.0718515	5.12068e-17	-0.0598728	3.25802e-11	-0.0200841	0.0106834	-0.015464	0.0514924
cg24603130	ZCCHC2	0.110668	4.05269e-15	0.0538616	1.88522e-09	0.0635916	1.28808e-14	0.00799295	0.229528	0.0127926	0.0883235
cg14392283	LY6E	-0.052614	4.37836e-15	-0.0282858	8.16563e-10	-0.0295111	5.27653e-15	-0.00207777	0.286155	-0.00151422	0.321046
cg03425812	B2M	-0.195938	6.10492e-15	-0.147937	1.00124e-20	-0.152924	5.134e-21	-0.0369893	0.00263388	-0.0671364	1.17796e-06
cg22764925	GGT1	-0.0966463	6.57241e-15	-0.0639425	6.87517e-14	-0.0508362	6.44605e-10	-0.010946	0.0762641	-0.00740111	0.254066
cg13849515	MIR3614;TRIM25	0.0738512	7.76696e-15	0.0485136	2.2609e-16	0.0553323	6.10631e-21	0.0159649	0.00145116	0.0237535	2.2561e-05
cg01264131	PDE7A	-0.0767088	9.90743e-15	-0.034918	5.27294e-07	-0.0415736	1.2287e-11	-0.00389212	0.407594	-0.00209059	0.714526
cg09858955	VRK2	-0.137898	2.88349e-14	-0.0803528	9.35409e-15	-0.0984395	1.19281e-19	-0.0344162	0.00024855	-0.0513588	1.26837e-06
cg16411857	NLRC5	-0.0882586	3.10111e-14	-0.0667176	3.313e-28	-0.0626718	4.24648e-23	-0.0319114	1.43131e-07	-0.0348164	9.39432e-07
cg17980508	IFI44L	-0.067562	3.54381e-14	-0.0429079	4.7993e-18	-0.0420034	2.00479e-16	-0.00631202	0.109146	-0.0133663	0.00315839
cg23928123	IFIT2	-0.0730689	4.03242e-14	-0.0469421	8.17049e-17	-0.039883	6.27867e-13	-0.00361838	0.415879	-0.00965372	0.056895
cg14617454	ANKRD45	-0.0286886	4.20402e-14	-0.0128698	0.0012059	-0.0132377	1.69283e-08	-0.00362276	0.0137851	-0.00118183	0.479249
cg12461141	TRIM22	-0.0731227	1.75335e-13	-0.0388141	6.13021e-10	-0.0477822	4.24508e-15	-0.010268	0.0477567	-0.00495684	0.40217
cg23540139	IRF7	-0.0631745	1.80599e-13	-0.0413895	4.29187e-13	-0.0442743	2.5407e-16	-0.00741082	0.0534819	-0.0109668	0.00986208
cg12828896	B2M	-0.178104	2.69068e-13	-0.133617	6.54403e-19	-0.135229	4.12072e-19	-0.0450582	0.000347541	-0.0635247	4.60316e-06
cg04582010	IFITM1	-0.0968677	2.77001e-13	-0.0597519	3.3572e-13	-0.0739446	1.7954e-16	-0.0285116	9.63176e-05	-0.019389	0.00945741
cg21433170	IFITM1	-0.0613852	3.50532e-13	-0.0490966	5.51167e-17	-0.0427506	1.31799e-14	-0.00589214	0.233526	-0.00932751	0.0737472
cg01082299	HCP5	-0.0911181	4.32698e-13	-0.0620757	1.89164e-15	-0.0636548	7.08765e-14	-0.0110585	0.0875597	-0.0139118	0.0326801
cg10734665	ATP10A	-0.0674377	4.69177e-13	-0.0416817	8.63922e-14	-0.0403359	4.99449e-13	-0.00682069	0.211487	-0.00346362	0.534292
cg11029522	HERC5	-0.0707836	5.13704e-13	-0.0429886	5.06759e-12	-0.0370764	9.12723e-10	-0.000997622	0.848403	-0.00594662	0.278062
cg08099136	PSMB8	-0.0852575	5.38524e-13	-0.0581342	3.36818e-16	-0.0597629	2.94195e-15	-0.0153611	0.014999	-0.0210939	0.00312809
cg09053843	HERC5	-0.0753398	7.59057e-13	-0.0442708	7.60463e-13	-0.0304073	5.77107e-07	0.00857864	0.145868	-0.0119373	0.056873
cg16526047	ISG15	-0.0995255	9.31175e-13	-0.0618821	1.08968e-14	-0.0534149	3.88022e-10	-0.016643	0.0259645	-0.0160827	0.0351348
cg04927537	LGALS3BP	-0.115223	9.85293e-13	-0.0763914	6.38811e-14	-0.0738527	2.96537e-14	0.0042719	0.589849	-0.0251999	0.0063173
cg13130398	RABGAP1L	-0.0733323	1.27954e-12	-0.0675251	8.07071e-13	-0.0584484	4.50419e-13	0.00239051	0.594203	-0.0100346	0.0479521
cg03848588	DDX58	-0.0284234	1.85768e-12	-0.0133813	3.00649e-06	-0.0166581	7.30607e-10	-0.00152142	0.365696	-0.00178765	0.360994
cg00598235	LAP3	-0.0474773	2.05568e-12	-0.0325342	2.06326e-15	-0.0325814	1.61683e-13	-0.00840274	0.0134013	-0.00864491	0.0278957
cg25429619	RABGAP1L	-0.102322	2.0941e-12	-0.082249	4.13389e-19	-0.075377	9.77948e-15	-0.0122652	0.0908691	-0.0180692	0.0135553
cg03306641	TRIM6-TRIM34	-0.0681582	2.26432e-12	-0.0340788	5.34381e-08	-0.0353883	4.25924e-08	-0.00764213	0.132087	-0.00784739	0.165027
cg00458211	IFI44L	-0.0383408	2.40951e-12	-0.0238061	4.15644e-09	-0.0244917	6.6042e-12	-0.00972111	0.000449342	-0.00173147	0.610604
cg23352030	PRIC285	0.09623	2.54112e-12	0.0634079	2.4823e-14	0.0666875	5.6149e-15	-0.00252478	0.726448	0.0128149	0.105932
cg07253769	OAS2;OAS2	0.0593622	4.20682e-12	0.0316539	4.31339e-10	0.0355591	4.27049e-11	0.00582936	0.250488	0.0150874	0.00849599
cg03811829	ISG15	-0.0905522	5.05456e-12	-0.0525105	1.32208e-12	-0.0470087	4.51678e-10	-0.0116687	0.079844	-0.0151528	0.0281606
cg23891909	ATP10A	-0.0559404	5.52312e-12	-0.0310306	4.55816e-11	-0.0297452	1.69228e-09	-0.00452873	0.312876	-0.00393618	0.422071
cg13755924	MX1	-0.0746127	5.73641e-12	-0.046584	5.58853e-12	-0.0491312	7.6326e-15	-0.0102369	0.0610845	-0.0112676	0.0476644
cg11251971	CYSTM1	-0.0723281	9.58651e-12	-0.0300349	1.01655e-05	-0.0534959	1.06568e-16	-0.0173371	0.00129317	-0.00593969	0.329421
cg02215171	HERC5	-0.0632139	9.62907e-12	-0.0337676	6.76012e-10	-0.0292422	3.76666e-08	0.00183801	0.71864	-0.0119344	0.0309215
cg15065340	TNK2	-0.104179	1.11714e-11	-0.0542121	7.40173e-10	-0.0585526	1.98166e-10	-0.026515	0.00143798	-0.0228154	0.00935351
cg02314339		-0.0589577	1.12958e-11	-0.0222657	4.71296e-05	-0.0318138	8.54696e-09	-0.00672514	0.120415	0.000175283	0.971788
cg25178683	LGALS3BP	-0.0853159	1.78443e-11	-0.0503979	7.42116e-10	-0.0514057	2.22968e-11	0.00168596	0.76732	-0.0219203	0.000991087
cg00272009	PARP14	-0.0941638	1.90043e-11	-0.0630175	3.53888e-13	-0.066486	2.43851e-14	-0.0245738	0.00113576	-0.0155056	0.0447818
cg11694510	IFITM1	-0.0544325	2.10335e-11	-0.0327286	1.29233e-10	-0.0360872	1.83619e-13	-0.0127605	0.00157061	-0.0098897	0.0272102
cg12424383		-0.0319415	2.15363e-11	-0.0114772	0.000129493	-0.0104746	0.000234592	0.000748599	0.720838	0.00377461	0.100115
cg26724018	TRIM22	-0.0797103	2.44398e-11	-0.0378576	1.30533e-07	-0.0463951	3.15648e-10	-0.0162339	0.00924587	-0.00247562	0.729696
cg06168856	OAS1	-0.0711334	2.51697e-11	-0.0343582	1.12056e-08	-0.0466855	1.06175e-14	-0.00203524	0.675282	-0.00400434	0.447179
cg18387107	PARP11	-0.0720333	3.87483e-11	-0.05748	3.64599e-17	-0.0592271	2.41413e-20	-0.00895191	0.0873353	-0.00829796	0.145827
cg11187245	HLA-B	-0.0735621	5.73703e-11	-0.0651345	1.45467e-14	-0.0654124	9.37717e-14	-0.00973272	0.108034	-0.0239015	0.000450493
cg23213327	RSAD2	-0.0831023	6.1794e-11	-0.0483566	5.39777e-12	-0.039889	4.91216e-08	-0.0146674	0.0290553	-0.0200684	0.00533075
cg14870271	LGALS3BP	-0.0675334	7.07482e-11	-0.0439003	1.74844e-11	-0.0454875	6.93287e-12	-0.000338605	0.94682	-0.0148557	0.0112458
cg11829870	KLHDC7B	-0.0444595	8.48674e-11	-0.0203507	3.51381e-06	-0.0277439	4.62778e-10	-0.00196904	0.577309	-0.0101592	0.0072265
cg03386675	ADAR	-0.0790485	1.0941e-10	-0.0634319	1.9844e-22	-0.0570741	6.45757e-16	-0.0191395	0.00275339	-0.0268006	0.000181445
cg12013713	PARP12	-0.0744222	1.11144e-10	-0.0364441	8.09283e-08	-0.0474648	2.05356e-12	-0.0225556	0.000121627	-0.0153642	0.0134007
cg03879629		-0.103566	1.17699e-10	-0.0421314	1.26908e-05	-0.058309	8.74289e-11	-0.0258653	0.00152904	-0.00588174	0.529287
cg24511258	TNK2	-0.0466449	1.23337e-10	-0.0198834	2.01219e-06	-0.0222983	7.21504e-08	-0.00474083	0.17357	-0.00233483	0.561378
cg09026253	IFITM1	-0.065443	1.84735e-10	-0.0401396	8.01069e-10	-0.0469107	1.25151e-13	-0.00466766	0.37387	-0.00214128	0.704834
cg15346781	RSAD2	-0.0645363	1.91821e-10	-0.0398075	3.40003e-12	-0.0486964	1.3969e-16	-0.0181621	0.000503876	-0.0191203	0.000798952
cg02988397	B2M	-0.0554115	1.99531e-10	-0.0256581	9.70634e-08	-0.0312356	5.79293e-10	-0.00618287	0.144232	0.000275791	0.948292
cg23923934	HLA-B	-0.0883283	2.57605e-10	-0.0648153	3.96022e-13	-0.0669734	4.44078e-12	-0.00670843	0.35088	-0.0326086	0.000107052
cg25884651	DDX60L	-0.0473187	2.64315e-10	-0.0340829	2.49648e-12	-0.0363821	2.27483e-12	-0.00635385	0.108861	-0.0110625	0.0147772
cg20566897	IFITM1	-0.0933726	2.95543e-10	-0.0573208	1.08393e-11	-0.0572092	2.18083e-10	-0.018887	0.0121942	-0.0119111	0.166236
cg11211792	ISG15	-0.0726865	3.58762e-10	-0.0416644	3.71509e-11	-0.0389658	5.94804e-09	-0.0111061	0.0531539	-0.0116018	0.0511626
cg01309328	PSMB8	-0.0733792	3.70059e-10	-0.0556341	3.91783e-16	-0.0527204	4.15645e-13	-0.0139112	0.0193797	-0.0175044	0.00981209
cg01721555	PARP14	-0.0235885	3.79666e-10	-0.0132709	2.01811e-06	-0.0144396	8.95621e-10	-0.00347646	0.0680633	-0.00196087	0.387719
cg16427501	PARP10	-0.0430316	5.25997e-10	-0.0269695	2.44764e-11	-0.0278756	3.30152e-12	-0.00742797	0.0330801	-0.0074734	0.049839
cg19789466	OAS1	-0.0187528	9.92179e-10	-0.0164217	3.21706e-22	-0.0145017	2.99635e-17	-0.00372334	0.0168344	-0.00597887	0.00077685
cg24833462		-0.0456253	1.03823e-09	-0.0140697	5.99179e-05	-0.00849499	0.0528933	-0.0096931	0.0290016	-0.00989847	0.0220653
cg16514981	ATP10A	-0.0470203	1.18839e-09	-0.0203164	3.05739e-07	-0.0217186	7.42167e-07	-0.00467474	0.286935	-0.00509427	0.277706
cg23892836	HLA-F	-0.0590327	1.41333e-09	-0.0476599	2.5695e-13	-0.0440061	1.23419e-11	-0.0151076	0.00924356	-0.00986096	0.0807849
cg17836612	LGALS3BP	-0.06214	1.56408e-09	-0.0371812	1.38189e-10	-0.0386886	3.93877e-11	-0.00267413	0.579685	-0.014157	0.00950475
cg23411470	TRIM21	-0.0310467	1.6232e-09	-0.0170586	7.95126e-10	-0.0179495	5.07251e-11	-0.00464325	0.0662385	-0.00350892	0.188184
cg00570504		-0.0586221	1.96175e-09	-0.0246133	4.85376e-05	-0.0271204	1.07307e-06	-0.00428874	0.400302	0.00333767	0.590904
cg02869235		0.0675349	2.21992e-09	0.0322038	9.31807e-07	0.0223325	0.000458415	0.0330232	2.82781e-06	0.0316284	2.17099e-05
cg25915295	ZBTB44	-0.0730426	2.25916e-09	-0.0464561	7.70413e-13	-0.0447438	8.20477e-10	0.00691961	0.231294	-0.00337011	0.613771
cg12379452	TRIM25	-0.0321406	2.53446e-09	-0.0185726	1.82174e-07	-0.016434	5.87336e-08	-0.0047007	0.0637727	-0.00228058	0.413003
cg26202327	DIS3L2	-0.0450319	2.91677e-09	-0.0164159	6.22807e-05	-0.0169085	9.16708e-05	-0.00539373	0.212069	0.000375781	0.928123
cg10771443	RSAD2	-0.065095	3.18002e-09	-0.0453056	2.87056e-16	-0.0523206	4.2161e-13	-0.00168231	0.761465	-0.0156274	0.00550255
cg21425658	UTRN	-0.0301227	3.28087e-09	-0.0132366	1.14104e-06	-0.0132962	1.38846e-05	-0.0044582	0.157836	-0.00943199	0.00203949
cg08084228		-0.0473283	4.02831e-09	-0.0217515	9.00533e-05	-0.0276759	6.92334e-09	-0.00884197	0.064164	0.000206756	0.965447
cg07596065		-0.0373449	4.09817e-09	-0.0157442	3.67695e-05	-0.0160723	5.67757e-06	-0.0070833	0.0482343	-0.00930098	0.0142989
cg14880222		-0.0438917	4.35114e-09	-0.0353378	1.109e-14	-0.0331661	1.97498e-12	-0.00457818	0.267012	-0.00974366	0.038819
cg07878065		-0.0330232	5.03312e-09	-0.0169426	2.14009e-08	-0.0206905	1.34701e-11	-0.00825274	0.00910216	-0.0100896	0.00363799
cg23533285	HLA-B	-0.0537716	5.17502e-09	-0.0305297	3.11218e-08	-0.0322647	3.6713e-08	-0.000873529	0.86497	-0.0151868	0.00446371
cg07839313	BST2	-0.0503134	5.33051e-09	-0.0349777	8.70061e-12	-0.0321536	1.4145e-09	-0.00509602	0.261065	-0.0168524	0.000360547
cg06064964	PRIC285	0.0221384	5.59329e-09	0.0145954	9.87453e-10	0.0157356	1.35148e-10	0.000503904	0.695197	0.00131815	0.34369
cg12331471	SP100	-0.0602468	5.76701e-09	-0.0527213	3.04839e-22	-0.0449912	7.26895e-16	-0.00697929	0.219991	-0.0193019	0.00173028
cg18686270	PLSCR1	-0.035773	5.85921e-09	-0.0214986	1.16128e-06	-0.0199679	3.58012e-08	-0.00635628	0.0289944	-0.000249456	0.93734
cg02608002	BST2;MVB12A;BISPR	-0.0415075	5.91428e-09	-0.0312013	6.2118e-17	-0.0373224	1.04549e-21	-0.0101993	0.00427692	-0.0127762	0.00151464
cg12557158		-0.0403987	7.03743e-09	-0.015974	0.00100844	-0.0181622	7.93475e-06	-0.00626548	0.0666063	-0.00935288	0.0108357
cg14333162	RSAD2	-0.0805021	1.03109e-08	-0.0451031	1.43876e-08	-0.0361303	5.51072e-06	-0.0152868	0.035682	-0.00906524	0.271679
cg23232773	HCP5	-0.0705967	1.11815e-08	-0.054428	3.54817e-12	-0.0583372	1.37762e-12	-0.0100749	0.10324	-0.00596257	0.368224
cg03587597		-0.017094	1.11912e-08	-0.00567351	0.00834739	-0.0081041	3.88052e-06	-0.000770623	0.575612	0.00197202	0.196629
cg07123796		-0.0535257	1.50089e-08	-0.0197313	0.000226054	-0.0198385	0.000132808	-0.00317124	0.520954	-0.00256171	0.614935
cg11622162	RNF213	-0.0292549	1.56715e-08	-0.0185415	3.3595e-10	-0.0196312	1.74659e-11	-0.00418031	0.132549	-0.0021466	0.517048
cg01095328	RNF213	-0.0478562	1.75865e-08	-0.0175929	0.000432269	-0.0239805	8.50324e-07	0.00479434	0.286535	-0.00308936	0.524274
cg15331332	HLA-F	-0.0639259	2.90667e-08	-0.0612671	1.38865e-15	-0.0569435	3.69016e-12	-0.0194058	0.00376416	-0.0166632	0.0175158
cg00287009	SPATS2L	-0.0385631	3.00448e-08	-0.02116	8.48412e-07	-0.0229068	5.12257e-09	-0.00661225	0.0546718	0.000547685	0.888864
cg11092793	NSUN6	-0.0500149	3.26219e-08	-0.0192615	3.51676e-05	-0.0142019	0.00529606	-0.0061767	0.202527	-0.0150247	0.00603316
cg16379091		-0.0341134	3.31969e-08	-0.017787	2.21405e-05	-0.0138497	3.40739e-05	-0.00656263	0.0209451	-0.00563768	0.104118
cg03035167	SPATS2L	0.0423787	3.33942e-08	0.022577	6.5032e-08	0.0244817	1.35114e-08	0.0014784	0.705271	0.00663193	0.114877
cg08293824		-0.0755962	4.09523e-08	-0.0441697	9.35036e-09	-0.0499637	1.05261e-09	-0.0289699	0.000101569	-0.019886	0.0155819
cg09837467		0.0561392	4.14471e-08	0.028718	4.34912e-07	0.0355993	1.88725e-11	0.0295493	2.84494e-07	0.0203731	0.0011299
cg09379489	BCL2L14	-0.0544509	4.71611e-08	-0.0264325	9.82282e-06	-0.0266507	1.49209e-05	0.000311052	0.96089	-0.00612111	0.34628
cg22233512	MSI2	0.0597114	5.51517e-08	0.0245245	0.000108231	0.019996	0.00382455	0.00884501	0.154267	0.00987628	0.17045
cg05009902		-0.0518906	5.90181e-08	-0.0229604	2.48224e-06	-0.0227732	5.69217e-06	0.00190197	0.685652	-0.00905252	0.0883087
cg13575216	MX1	-0.0376845	5.93995e-08	-0.0228491	1.42827e-07	-0.0191316	1.28616e-06	-0.00194638	0.549885	-0.00211339	0.564072
cg27529346	HLA-B	-0.0517212	6.03835e-08	-0.0376037	5.92822e-11	-0.0398901	1.72103e-10	-0.00714469	0.144591	-0.0185465	0.000568524

[truncated: 3 more sheets: TableS11.SADvsMCTD, TableS12.DiagnosticUtility, TableS13.AUC450K]
